# Supplementary material for: Tetra­kis(2-amino-6-methyl­pyridinium) hexa­chloridobismuthate(III) chloride monohydrate
Source: Acta Crystallogr Sect E Struct Rep Online. 2009 Jul 8;65(Pt 8):m887. doi: 10.1107/S1600536809025446 (PMC2977446; doi:10.1107/S1600536809025446)
Supplement: Supplementary file 1 [file e-65-0m887-sup1.cif]

##############################################################################
###                                                                        ###
###        Electronic paper (Acta Crystallographica Section E)             ###
###                                                                        ###
##############################################################################
#                                                                            #
# This CIF contains the data in a paper accepted for publication in Acta     #
# Crystallographica Section E. It conforms to the requirements of Notes      #
# for Authors for Section E, and has been peer reviewed under the auspices   #
# of the IUCr Commission on Journals.                                        #
#                                                                            #
# Full details of the Crystallographic Information File format               #
# are given in the paper "The Crystallographic Information File (CIF):       #
# a New Standard Archive File for Crystallography" by S. R. Hall, F. H.      #
# Allen and I. D. Brown [Acta Cryst. (1991), A47, 655-685].                  #
#                                                                            #
# The current version of the core CIF dictionary is obtainable from          #
# ftp://ftp.iucr.org/pub/cif_core.dic. The current version number is 2.4.    #
#                                                                            #
# Software is freely available for graphical display of the structure(s) in  #
# this CIF.  For information consult the CIF home page http://www.iucr.org/  #
# cif/home.html                                                              #
#                                                                            #
# This file may be used for bona fide research purposes within the           #
# scientific community so long as proper attribution is given to the journal # 
# article from which it was obtained.                                        #
#                                                                            #
##############################################################################
                                             
data_I
_audit_creation_method     SHELXL-97
_chemical_name_systematic
;
Tetrakis(2-amino-6-methylpyridinium) hexachloridobismuthate(III) chloride
monohydrate
;
_chemical_name_common     ?
_chemical_formula_moiety     '4(C6 H9 N2 +), Bi Cl6 3-, Cl -, H2 O'
_chemical_formula_sum     'C24 H38 Bi Cl7 N8 O '
_chemical_formula_iupac     '(C6 H9 N2)4 [Bi Cl6] Cl, H2 O'
_chemical_formula_weight     911.75
_chemical_melting_point     ?
_symmetry_cell_setting     triclinic
_symmetry_space_group_name_H-M     'P -1'
_symmetry_space_group_name_Hall     '-P 1'
loop_
    _symmetry_equiv_pos_as_xyz
    'x, y, z'
    '-x, -y, -z'
_cell_length_a     10.3345(7)
_cell_length_b     10.7605(7)
_cell_length_c     17.2673(11)
_cell_angle_alpha     100.3370(10)
_cell_angle_beta     103.7370(10)
_cell_angle_gamma     99.2280(10)
_cell_volume     1793.1(2)
_cell_formula_units_Z     2
_cell_measurement_reflns_used     3117
_cell_measurement_theta_min     2.23
_cell_measurement_theta_max     25.12
_cell_measurement_temperature     273(2)
_exptl_crystal_description     block
_exptl_crystal_colour     colorless
_exptl_crystal_size_max     0.42
_exptl_crystal_size_mid     0.31
_exptl_crystal_size_min     0.25
_exptl_crystal_density_diffrn     1.689
_exptl_crystal_density_meas     ?
_exptl_crystal_density_method     'not measured'
_exptl_crystal_F_000     896.0
_exptl_absorpt_coefficient_mu     5.469
_exptl_absorpt_correction_type     multi-scan
_exptl_absorpt_process_details     '(SADABS; Bruker, 2000)'
_exptl_absorpt_correction_T_min     0.153
_exptl_absorpt_correction_T_max     0.185
_exptl_special_details
;
;
_diffrn_ambient_temperature     273(2)
_diffrn_radiation_type     MoK\a
_diffrn_radiation_wavelength     0.71073
_diffrn_radiation_source     'fine-focus sealed tube'
_diffrn_radiation_monochromator     graphite
_diffrn_measurement_device_type     'Bruker SMART APEX area-detector'
_diffrn_measurement_method     '\f and \w'
_diffrn_detector_area_resol_mean     ?
_diffrn_reflns_number     9489
_diffrn_reflns_av_R_equivalents     0.0157
_diffrn_reflns_av_sigmaI/netI     0.0315
_diffrn_reflns_theta_min     1.25
_diffrn_reflns_theta_max     25.02
_diffrn_reflns_theta_full     25.02
_diffrn_measured_fraction_theta_max     0.985
_diffrn_measured_fraction_theta_full     0.985
_diffrn_reflns_limit_h_min     -10
_diffrn_reflns_limit_h_max     12
_diffrn_reflns_limit_k_min     -9
_diffrn_reflns_limit_k_max     12
_diffrn_reflns_limit_l_min     -20
_diffrn_reflns_limit_l_max     20
_diffrn_standards_number     0
_diffrn_standards_interval_count     ?
_diffrn_standards_interval_time     ?
_diffrn_standards_decay_%     ?
_refine_special_details
;
Refinement of <i>F</i>^2^ against ALL reflections. The weighted <i>R</i>-factor
<i>wR</i> and goodness of fit <i>S</i> are based on <i>F</i>^2^, conventional
<i>R</i>-factors <i>R</i> are based on <i>F</i>, with <i>F</i> set to zero for
negative <i>F</i>^2^. The threshold expression of <i>F</i>^2^ >
\s(<i>F</i>^2^) is used only for calculating <i>R</i>-factors(gt) <i>etc</i>.
and is not relevant to the choice of reflections for refinement.
<i>R</i>-factors based on <i>F</i>^2^ are statistically about twice as large
as those based on <i>F</i>, and <i>R</i>- factors based on ALL data will be
even larger.
;
_reflns_number_total     6240
_reflns_number_gt     5171
_reflns_threshold_expression     I>2\s(I)
_refine_ls_structure_factor_coef     Fsqd
_refine_ls_matrix_type     full
_refine_ls_R_factor_all     0.0331
_refine_ls_R_factor_gt     0.0262
_refine_ls_wR_factor_gt     0.0653
_refine_ls_wR_factor_ref     0.0697
_refine_ls_goodness_of_fit_ref     1.069
_refine_ls_restrained_S_all     1.069
_refine_ls_number_reflns     6240
_refine_ls_number_parameters     373
_refine_ls_number_restraints     3
_refine_ls_hydrogen_treatment     constr
_refine_ls_weighting_scheme     calc
_refine_ls_weighting_details
         'calc w=1/[\s^2^(Fo^2^)+(0.0359P)^2^+0.5382P] where P=(Fo^2^+2Fc^2^)/3'
_atom_sites_solution_hydrogens     geom
_atom_sites_solution_primary     direct
_atom_sites_solution_secondary     difmap
_refine_ls_shift/su_max     0.000
_refine_ls_shift/su_mean     0.000
_refine_diff_density_max     0.547
_refine_diff_density_min     -1.133
_refine_ls_extinction_method     none
_refine_ls_extinction_coef     ?
loop_
    _atom_type_symbol
    _atom_type_description
    _atom_type_scat_dispersion_real
    _atom_type_scat_dispersion_imag
    _atom_type_scat_source
    'C' 'C' 0.0033 0.0016
                         'International Tables Vol C Tables 4.2.6.8 and 6.1.1.4'
    'H' 'H' 0.0000 0.0000
                         'International Tables Vol C Tables 4.2.6.8 and 6.1.1.4'
    'N' 'N' 0.0061 0.0033
                         'International Tables Vol C Tables 4.2.6.8 and 6.1.1.4'
    'O' 'O' 0.0106 0.0060
                         'International Tables Vol C Tables 4.2.6.8 and 6.1.1.4'
    'Cl' 'Cl' 0.1484 0.1585
                         'International Tables Vol C Tables 4.2.6.8 and 6.1.1.4'
    'Cu' 'Cu' 0.3201 1.2651
                         'International Tables Vol C Tables 4.2.6.8 and 6.1.1.4'
    'Bi' 'Bi' -4.1077 10.2566
                         'International Tables Vol C Tables 4.2.6.8 and 6.1.1.4'
_computing_data_collection     'SMART (Bruker, 2000)'
_computing_cell_refinement     'SAINT (Bruker, 2000)'
_computing_data_reduction     'SAINT (Bruker, 2000)'
_computing_structure_solution     'SHELXTL (Sheldrick, 2008)'
_computing_structure_refinement     'SHELXL97 (Sheldrick, 2008)'
_computing_molecular_graphics     'SHELXTL (Sheldrick, 2008)'
_computing_publication_material     'SHELXTL (Sheldrick, 2008)'
loop_
    _atom_site_type_symbol
    _atom_site_label
    _atom_site_fract_x
    _atom_site_fract_y
    _atom_site_fract_z
    _atom_site_U_iso_or_equiv
    _atom_site_adp_type
    _atom_site_calc_flag
    _atom_site_refinement_flags
    _atom_site_occupancy
    _atom_site_disorder_assembly
    _atom_site_disorder_group
    Bi Bi1 0.5000 0.5000 0.5000 0.03208(7) Uani d S 1 . .
    Bi Bi2 0.5000 0.5000 0.0000 0.03407(7) Uani d S 1 . .
    Cl Cl1 0.76385(11) 0.55587(11) 0.49688(6) 0.0503(3) Uani d . 1 . .
    Cl Cl2 0.46967(13) 0.73844(10) 0.48394(7) 0.0537(3) Uani d . 1 . .
    Cl Cl3 0.42723(11) 0.42048(10) 0.33422(6) 0.0489(3) Uani d . 1 . .
    Cl Cl4 0.56519(12) 0.32481(10) 0.08902(7) 0.0573(3) Uani d . 1 . .
    Cl Cl5 0.33494(12) 0.56458(11) 0.09478(7) 0.0547(3) Uani d . 1 . .
    Cl Cl6 0.70316(12) 0.68084(10) 0.10950(7) 0.0599(3) Uani d . 1 . .
    Cl Cl7 0.88297(16) 0.15531(15) 0.23702(9) 0.0826(4) Uani d . 1 . .
    O O1 1.1851(4) 0.1659(3) 0.3096(2) 0.0857(11) Uani d D 1 . .
    H H1WB 1.1129 0.1812 0.2849 0.103 Uiso d D 1 . .
    H H1WA 1.2497 0.2292 0.3265 0.103 Uiso d D 1 . .
    N N1 0.1776(4) 0.0607(4) 0.1493(3) 0.0592(11) Uani d . 1 . .
    H H1 0.1767 0.0927 0.1985 0.071 Uiso calc R 1 . .
    N N2 0.2421(5) 0.2693(4) 0.1378(3) 0.0810(13) Uani d . 1 . .
    H H2A 0.2425 0.2963 0.1878 0.097 Uiso calc R 1 . .
    H H2B 0.2629 0.3238 0.1095 0.097 Uiso calc R 1 . .
    N N3 0.5100(4) 0.8575(3) 0.20673(19) 0.0474(9) Uani d . 1 . .
    H H3A 0.5145 0.7911 0.1722 0.057 Uiso calc R 1 . .
    N N4 0.4851(5) 0.7216(4) 0.2933(2) 0.0781(14) Uani d . 1 . .
    H H4A 0.4900 0.6588 0.2563 0.094 Uiso calc R 1 . .
    H H4B 0.4747 0.7079 0.3392 0.094 Uiso calc R 1 . .
    N N5 0.8447(4) 0.0458(4) 0.3837(3) 0.0502(9) Uani d . 1 . .
    H H5 0.8607 0.0669 0.3407 0.060 Uiso calc R 1 . .
    N N6 0.8249(5) 0.2543(4) 0.4248(3) 0.0840(14) Uani d . 1 . .
    H H6D 0.8403 0.2684 0.3800 0.101 Uiso calc R 1 . .
    H H6E 0.8112 0.3155 0.4593 0.101 Uiso calc R 1 . .
    N N7 0.8615(3) 0.4698(3) 0.2053(2) 0.0421(8) Uani d . 1 . .
    H H7 0.7861 0.4446 0.1672 0.050 Uiso calc R 1 . .
    N N8 0.7323(4) 0.4673(4) 0.2964(2) 0.0664(11) Uani d . 1 . .
    H H8A 0.6604 0.4426 0.2556 0.080 Uiso calc R 1 . .
    H H8B 0.7251 0.4784 0.3456 0.080 Uiso calc R 1 . .
    C C1 0.2094(5) 0.1432(6) 0.1040(3) 0.0618(13) Uani d . 1 . .
    C C2 0.2063(7) 0.0900(8) 0.0237(4) 0.094(2) Uani d . 1 . .
    H H2 0.2286 0.1435 -0.0100 0.112 Uiso calc R 1 . .
    C C3 0.1711(9) -0.0385(10) -0.0048(5) 0.124(3) Uani d . 1 . .
    H H3 0.1641 -0.0735 -0.0593 0.149 Uiso calc R 1 . .
    C C4 0.1446(9) -0.1207(8) 0.0466(6) 0.130(3) Uani d . 1 . .
    H H4 0.1259 -0.2099 0.0274 0.156 Uiso calc R 1 . .
    C C5 0.1466(6) -0.0699(6) 0.1232(4) 0.0808(17) Uani d . 1 . .
    C C6 0.1129(8) -0.1460(6) 0.1820(5) 0.126(3) Uani d . 1 . .
    H H6A 0.1219 -0.0885 0.2333 0.189 Uiso calc R 1 . .
    H H6B 0.1741 -0.2038 0.1902 0.189 Uiso calc R 1 . .
    H H6C 0.0209 -0.1951 0.1606 0.189 Uiso calc R 1 . .
    C C7 0.4938(5) 0.8408(4) 0.2794(2) 0.0474(10) Uani d . 1 . .
    C C8 0.4871(5) 0.9476(5) 0.3355(3) 0.0513(11) Uani d . 1 . .
    H H8 0.4766 0.9398 0.3866 0.062 Uiso calc R 1 . .
    C C9 0.4962(5) 1.0642(5) 0.3144(3) 0.0547(12) Uani d . 1 . .
    H H9 0.4914 1.1366 0.3513 0.066 Uiso calc R 1 . .
    C C10 0.5125(5) 1.0763(4) 0.2382(3) 0.0510(11) Uani d . 1 . .
    H H10 0.5185 1.1565 0.2247 0.061 Uiso calc R 1 . .
    C C11 0.5198(5) 0.9730(4) 0.1841(3) 0.0452(10) Uani d . 1 . .
    C C12 0.5398(6) 0.9723(5) 0.1016(3) 0.0676(14) Uani d . 1 . .
    H H12A 0.5410 0.8862 0.0753 0.101 Uiso calc R 1 . .
    H H12B 0.6248 1.0290 0.1069 0.101 Uiso calc R 1 . .
    H H12C 0.4665 1.0014 0.0692 0.101 Uiso calc R 1 . .
    C C13 0.8223(5) 0.1368(5) 0.4407(3) 0.0536(12) Uani d . 1 . .
    C C14 0.7972(6) 0.1029(6) 0.5099(3) 0.0726(16) Uani d . 1 . .
    H H14 0.7820 0.1638 0.5504 0.087 Uiso calc R 1 . .
    C C15 0.7949(6) -0.0189(8) 0.5181(4) 0.086(2) Uani d . 1 . .
    H H15 0.7779 -0.0417 0.5647 0.103 Uiso calc R 1 . .
    C C16 0.8170(6) -0.1111(6) 0.4591(5) 0.084(2) Uani d . 1 . .
    H H16 0.8141 -0.1954 0.4655 0.101 Uiso calc R 1 . .
    C C17 0.8431(5) -0.0771(5) 0.3914(4) 0.0673(15) Uani d . 1 . .
    C C18 0.8685(7) -0.1648(6) 0.3227(4) 0.110(3) Uani d . 1 . .
    H H18A 0.8842 -0.1179 0.2823 0.166 Uiso calc R 1 . .
    H H18B 0.7906 -0.2347 0.2984 0.166 Uiso calc R 1 . .
    H H18C 0.9471 -0.1988 0.3427 0.166 Uiso calc R 1 . .
    C C19 0.8552(4) 0.4883(4) 0.2832(2) 0.0434(10) Uani d . 1 . .
    C C20 0.9768(5) 0.5280(4) 0.3444(3) 0.0513(11) Uani d . 1 . .
    H H20 0.9765 0.5424 0.3991 0.062 Uiso calc R 1 . .
    C C21 1.0970(5) 0.5458(5) 0.3242(3) 0.0513(11) Uani d . 1 . .
    H H21 1.1790 0.5707 0.3653 0.062 Uiso calc R 1 . .
    C C22 1.0979(5) 0.5268(4) 0.2419(3) 0.0482(11) Uani d . 1 . .
    H H22 1.1800 0.5408 0.2282 0.058 Uiso calc R 1 . .
    C C23 0.9793(4) 0.4882(4) 0.1830(3) 0.0428(10) Uani d . 1 . .
    C C24 0.9655(5) 0.4629(6) 0.0929(3) 0.0738(15) Uani d . 1 . .
    H H24A 0.8707 0.4364 0.0633 0.111 Uiso calc R 1 . .
    H H24B 1.0121 0.3957 0.0783 0.111 Uiso calc R 1 . .
    H H24C 1.0048 0.5403 0.0793 0.111 Uiso calc R 1 . .
loop_
    _atom_site_aniso_label
    _atom_site_aniso_U_11
    _atom_site_aniso_U_22
    _atom_site_aniso_U_33
    _atom_site_aniso_U_12
    _atom_site_aniso_U_13
    _atom_site_aniso_U_23
    Bi1 0.03694(12) 0.03611(12) 0.02651(11) 0.00931(9) 0.01195(8) 0.00979(8)
    Bi2 0.03917(13) 0.03067(12) 0.02879(11) 0.00442(9) 0.00502(9) 0.00606(8)
    Cl1 0.0429(6) 0.0620(7) 0.0507(6) 0.0078(5) 0.0165(5) 0.0224(5)
    Cl2 0.0791(8) 0.0442(6) 0.0486(6) 0.0211(5) 0.0280(6) 0.0170(5)
    Cl3 0.0524(6) 0.0586(7) 0.0340(5) 0.0077(5) 0.0125(5) 0.0090(4)
    Cl4 0.0568(7) 0.0446(6) 0.0610(7) 0.0003(5) -0.0039(5) 0.0237(5)
    Cl5 0.0553(7) 0.0571(7) 0.0534(6) 0.0082(5) 0.0265(5) 0.0047(5)
    Cl6 0.0538(7) 0.0436(6) 0.0631(7) 0.0017(5) -0.0073(5) 0.0026(5)
    Cl7 0.0804(10) 0.0984(11) 0.0720(9) 0.0159(8) 0.0196(8) 0.0314(8)
    O1 0.075(3) 0.089(3) 0.078(2) -0.007(2) 0.016(2) 0.009(2)
    N1 0.054(2) 0.054(3) 0.070(3) 0.0043(19) 0.021(2) 0.014(2)
    N2 0.101(4) 0.066(3) 0.091(3) 0.015(3) 0.046(3) 0.033(3)
    N3 0.077(3) 0.0354(19) 0.0299(17) 0.0145(18) 0.0157(17) 0.0055(14)
    N4 0.133(4) 0.054(3) 0.047(2) 0.009(3) 0.024(2) 0.022(2)
    N5 0.050(2) 0.041(2) 0.058(2) 0.0123(17) 0.0093(19) 0.0108(18)
    N6 0.113(4) 0.050(3) 0.098(4) 0.029(3) 0.040(3) 0.015(2)
    N7 0.0369(19) 0.053(2) 0.0365(18) 0.0087(16) 0.0089(15) 0.0119(16)
    N8 0.052(2) 0.096(3) 0.058(2) 0.011(2) 0.027(2) 0.021(2)
    C1 0.047(3) 0.073(4) 0.071(3) 0.008(2) 0.025(3) 0.021(3)
    C2 0.082(5) 0.130(7) 0.071(4) 0.004(4) 0.037(4) 0.023(4)
    C3 0.112(6) 0.144(8) 0.083(5) -0.019(6) 0.043(5) -0.037(5)
    C4 0.146(8) 0.089(6) 0.125(7) -0.025(5) 0.059(6) -0.035(5)
    C5 0.072(4) 0.059(4) 0.101(5) -0.003(3) 0.021(3) 0.013(3)
    C6 0.143(7) 0.078(5) 0.148(7) -0.016(4) 0.036(6) 0.046(5)
    C7 0.056(3) 0.047(3) 0.039(2) 0.006(2) 0.013(2) 0.0141(19)
    C8 0.056(3) 0.067(3) 0.031(2) 0.013(2) 0.015(2) 0.007(2)
    C9 0.057(3) 0.051(3) 0.052(3) 0.020(2) 0.015(2) -0.004(2)
    C10 0.065(3) 0.040(3) 0.048(3) 0.015(2) 0.013(2) 0.008(2)
    C11 0.052(3) 0.041(2) 0.045(2) 0.012(2) 0.014(2) 0.014(2)
    C12 0.106(4) 0.063(3) 0.047(3) 0.025(3) 0.035(3) 0.023(2)
    C13 0.048(3) 0.048(3) 0.059(3) 0.011(2) 0.008(2) 0.006(2)
    C14 0.058(3) 0.099(5) 0.059(3) 0.018(3) 0.014(3) 0.015(3)
    C15 0.060(4) 0.117(6) 0.086(5) 0.010(4) 0.013(3) 0.056(4)
    C16 0.062(4) 0.055(4) 0.132(6) 0.007(3) 0.006(4) 0.047(4)
    C17 0.055(3) 0.043(3) 0.097(4) 0.008(2) 0.009(3) 0.016(3)
    C18 0.131(6) 0.067(4) 0.119(5) 0.042(4) 0.024(5) -0.020(4)
    C19 0.046(2) 0.046(2) 0.044(2) 0.0137(19) 0.017(2) 0.0166(19)
    C20 0.056(3) 0.062(3) 0.035(2) 0.012(2) 0.008(2) 0.015(2)
    C21 0.042(3) 0.062(3) 0.047(3) 0.011(2) 0.003(2) 0.019(2)
    C22 0.039(2) 0.062(3) 0.047(3) 0.014(2) 0.014(2) 0.016(2)
    C23 0.041(2) 0.051(3) 0.042(2) 0.0134(19) 0.0153(19) 0.0137(19)
    C24 0.064(3) 0.112(5) 0.040(3) 0.009(3) 0.017(2) 0.009(3)
_geom_special_details
;
All e.s.d.'s (except the e.s.d. in the dihedral angle between two l.s. planes)
are estimated using the full covariance matrix. The cell e.s.d.'s are taken
into account individually in the estimation of e.s.d.'s in distances, angles
and torsion angles; correlations between e.s.d.'s in cell parameters are only
used when they are defined by crystal symmetry. An approximate (isotropic)
treatment of cell e.s.d.'s is used for estimating e.s.d.'s involving l.s.
planes.
;
loop_
    _geom_bond_atom_site_label_1
    _geom_bond_atom_site_label_2
    _geom_bond_site_symmetry_2
    _geom_bond_distance
    _geom_bond_publ_flag
    Bi1 Cl1 2_666 2.7121(11) ?
    Bi1 Cl1 . 2.7121(11) ?
    Bi1 Cl2 . 2.6888(10) ?
    Bi1 Cl2 2_666 2.6888(10) ?
    Bi1 Cl3 2_666 2.7175(10) ?
    Bi1 Cl3 . 2.7175(10) ?
    Bi2 Cl4 . 2.7066(10) ?
    Bi2 Cl5 . 2.7146(10) ?
    Bi2 Cl5 2_665 2.7146(10) ?
    Bi2 Cl6 2_665 2.6932(10) ?
    Bi2 Cl6 . 2.6932(11) ?
    Bi2 Cl4 2_665 2.7066(10) ?
    O1 H1WA . 0.8278 ?
    O1 H1WB . 0.8249 ?
    N1 C1 . 1.336(6) ?
    N1 C5 . 1.357(7) ?
    N1 H1 . 0.8600 ?
    N2 C1 . 1.331(6) ?
    N2 H2A . 0.8600 ?
    N2 H2B . 0.8600 ?
    N3 C7 . 1.344(5) ?
    N3 C11 . 1.363(5) ?
    N3 H3A . 0.8600 ?
    N4 C7 . 1.340(5) ?
    N4 H4A . 0.8600 ?
    N4 H4B . 0.8600 ?
    N5 C13 . 1.348(6) ?
    N5 C17 . 1.350(6) ?
    N5 H5 . 0.8600 ?
    N6 C13 . 1.338(6) ?
    N6 H6D . 0.8600 ?
    N6 H6E . 0.8600 ?
    N7 C19 . 1.341(5) ?
    N7 C23 . 1.358(5) ?
    N7 H7 . 0.8600 ?
    N8 C19 . 1.334(5) ?
    N8 H8A . 0.8600 ?
    N8 H8B . 0.8600 ?
    C1 C2 . 1.392(8) ?
    C2 C3 . 1.340(11) ?
    C2 H2 . 0.9300 ?
    C3 C4 . 1.401(12) ?
    C3 H3 . 0.9300 ?
    C4 C5 . 1.331(10) ?
    C4 H4 . 0.9300 ?
    C5 C6 . 1.484(9) ?
    C6 H6A . 0.9600 ?
    C6 H6B . 0.9600 ?
    C6 H6C . 0.9600 ?
    C7 C8 . 1.386(6) ?
    C8 C9 . 1.364(7) ?
    C8 H8 . 0.9300 ?
    C9 C10 . 1.390(7) ?
    C9 H9 . 0.9300 ?
    C10 C11 . 1.342(6) ?
    C10 H10 . 0.9300 ?
    C11 C12 . 1.487(6) ?
    C12 H12A . 0.9600 ?
    C12 H12B . 0.9600 ?
    C12 H12C . 0.9600 ?
    C13 C14 . 1.379(8) ?
    C14 C15 . 1.340(9) ?
    C14 H14 . 0.9300 ?
    C15 C16 . 1.376(10) ?
    C15 H15 . 0.9300 ?
    C16 C17 . 1.358(9) ?
    C16 H16 . 0.9300 ?
    C17 C18 . 1.481(8) ?
    C18 H18A . 0.9600 ?
    C18 H18B . 0.9600 ?
    C18 H18C . 0.9600 ?
    C19 C20 . 1.384(6) ?
    C20 C21 . 1.362(7) ?
    C20 H20 . 0.9300 ?
    C21 C22 . 1.402(6) ?
    C21 H21 . 0.9300 ?
    C22 C23 . 1.342(6) ?
    C22 H22 . 0.9300 ?
    C23 C24 . 1.498(6) ?
    C24 H24A . 0.9600 ?
    C24 H24B . 0.9600 ?
    C24 H24C . 0.9600 ?
loop_
    _geom_angle_atom_site_label_1
    _geom_angle_atom_site_label_2
    _geom_angle_atom_site_label_3
    _geom_angle_site_symmetry_1
    _geom_angle_site_symmetry_3
    _geom_angle
    _geom_angle_publ_flag
    Cl2 Bi1 Cl2 . 2_666 180.0 ?
    Cl2 Bi1 Cl1 . 2_666 88.75(3) ?
    Cl2 Bi1 Cl1 2_666 2_666 91.25(3) ?
    Cl2 Bi1 Cl1 . . 91.25(3) ?
    Cl2 Bi1 Cl1 2_666 . 88.75(3) ?
    Cl1 Bi1 Cl1 2_666 . 180.0 ?
    Cl2 Bi1 Cl3 . 2_666 90.89(3) ?
    Cl2 Bi1 Cl3 2_666 2_666 89.11(3) ?
    Cl1 Bi1 Cl3 2_666 2_666 88.60(3) ?
    Cl1 Bi1 Cl3 . 2_666 91.40(3) ?
    Cl2 Bi1 Cl3 . . 89.11(3) ?
    Cl2 Bi1 Cl3 2_666 . 90.89(3) ?
    Cl1 Bi1 Cl3 2_666 . 91.40(3) ?
    Cl1 Bi1 Cl3 . . 88.60(3) ?
    Cl3 Bi1 Cl3 2_666 . 180.0 ?
    Cl6 Bi2 Cl6 2_665 . 180.00(5) ?
    Cl6 Bi2 Cl4 2_665 2_665 89.13(3) ?
    Cl6 Bi2 Cl4 . 2_665 90.87(3) ?
    Cl6 Bi2 Cl4 2_665 . 90.87(3) ?
    Cl6 Bi2 Cl4 . . 89.13(3) ?
    Cl4 Bi2 Cl4 2_665 . 180.00(3) ?
    Cl6 Bi2 Cl5 2_665 . 92.40(4) ?
    Cl6 Bi2 Cl5 . . 87.60(4) ?
    Cl4 Bi2 Cl5 2_665 . 91.47(4) ?
    Cl4 Bi2 Cl5 . . 88.53(4) ?
    Cl6 Bi2 Cl5 2_665 2_665 87.60(4) ?
    Cl6 Bi2 Cl5 . 2_665 92.40(4) ?
    Cl4 Bi2 Cl5 2_665 2_665 88.53(4) ?
    Cl4 Bi2 Cl5 . 2_665 91.47(4) ?
    Cl5 Bi2 Cl5 . 2_665 180.00(3) ?
    H1WB O1 H1WA . . 114.5 ?
    C1 N1 C5 . . 124.6(5) ?
    C1 N1 H1 . . 117.7 ?
    C5 N1 H1 . . 117.7 ?
    C1 N2 H2A . . 120.0 ?
    C1 N2 H2B . . 120.0 ?
    H2A N2 H2B . . 120.0 ?
    C7 N3 C11 . . 124.3(4) ?
    C7 N3 H3A . . 117.9 ?
    C11 N3 H3A . . 117.9 ?
    C7 N4 H4A . . 120.0 ?
    C7 N4 H4B . . 120.0 ?
    H4A N4 H4B . . 120.0 ?
    C13 N5 C17 . . 122.8(5) ?
    C13 N5 H5 . . 118.6 ?
    C17 N5 H5 . . 118.6 ?
    C13 N6 H6D . . 120.0 ?
    C13 N6 H6E . . 120.0 ?
    H6D N6 H6E . . 120.0 ?
    C19 N7 C23 . . 124.2(4) ?
    C19 N7 H7 . . 117.9 ?
    C23 N7 H7 . . 117.9 ?
    C19 N8 H8A . . 120.0 ?
    C19 N8 H8B . . 120.0 ?
    H8A N8 H8B . . 120.0 ?
    N2 C1 N1 . . 118.7(5) ?
    N2 C1 C2 . . 124.3(6) ?
    N1 C1 C2 . . 117.0(6) ?
    C3 C2 C1 . . 119.8(7) ?
    C3 C2 H2 . . 120.1 ?
    C1 C2 H2 . . 120.1 ?
    C2 C3 C4 . . 120.8(7) ?
    C2 C3 H3 . . 119.6 ?
    C4 C3 H3 . . 119.6 ?
    C5 C4 C3 . . 119.4(7) ?
    C5 C4 H4 . . 120.3 ?
    C3 C4 H4 . . 120.3 ?
    C4 C5 N1 . . 118.3(7) ?
    C4 C5 C6 . . 124.6(7) ?
    N1 C5 C6 . . 117.0(6) ?
    C5 C6 H6A . . 109.5 ?
    C5 C6 H6B . . 109.5 ?
    H6A C6 H6B . . 109.5 ?
    C5 C6 H6C . . 109.5 ?
    H6A C6 H6C . . 109.5 ?
    H6B C6 H6C . . 109.5 ?
    N4 C7 N3 . . 117.9(4) ?
    N4 C7 C8 . . 123.9(4) ?
    N3 C7 C8 . . 118.2(4) ?
    C9 C8 C7 . . 118.7(4) ?
    C9 C8 H8 . . 120.6 ?
    C7 C8 H8 . . 120.6 ?
    C8 C9 C10 . . 120.8(4) ?
    C8 C9 H9 . . 119.6 ?
    C10 C9 H9 . . 119.6 ?
    C11 C10 C9 . . 120.5(4) ?
    C11 C10 H10 . . 119.8 ?
    C9 C10 H10 . . 119.8 ?
    C10 C11 N3 . . 117.5(4) ?
    C10 C11 C12 . . 126.2(4) ?
    N3 C11 C12 . . 116.3(4) ?
    C11 C12 H12A . . 109.5 ?
    C11 C12 H12B . . 109.5 ?
    H12A C12 H12B . . 109.5 ?
    C11 C12 H12C . . 109.5 ?
    H12A C12 H12C . . 109.5 ?
    H12B C12 H12C . . 109.5 ?
    N6 C13 N5 . . 116.6(5) ?
    N6 C13 C14 . . 125.0(5) ?
    N5 C13 C14 . . 118.5(5) ?
    C15 C14 C13 . . 119.2(6) ?
    C15 C14 H14 . . 120.4 ?
    C13 C14 H14 . . 120.4 ?
    C14 C15 C16 . . 121.6(6) ?
    C14 C15 H15 . . 119.2 ?
    C16 C15 H15 . . 119.2 ?
    C17 C16 C15 . . 119.0(6) ?
    C17 C16 H16 . . 120.5 ?
    C15 C16 H16 . . 120.5 ?
    N5 C17 C16 . . 118.8(6) ?
    N5 C17 C18 . . 115.7(6) ?
    C16 C17 C18 . . 125.4(6) ?
    C17 C18 H18A . . 109.5 ?
    C17 C18 H18B . . 109.5 ?
    H18A C18 H18B . . 109.5 ?
    C17 C18 H18C . . 109.5 ?
    H18A C18 H18C . . 109.5 ?
    H18B C18 H18C . . 109.5 ?
    N8 C19 N7 . . 117.9(4) ?
    N8 C19 C20 . . 124.4(4) ?
    N7 C19 C20 . . 117.7(4) ?
    C21 C20 C19 . . 119.7(4) ?
    C21 C20 H20 . . 120.1 ?
    C19 C20 H20 . . 120.1 ?
    C20 C21 C22 . . 120.3(4) ?
    C20 C21 H21 . . 119.8 ?
    C22 C21 H21 . . 119.8 ?
    C23 C22 C21 . . 119.5(4) ?
    C23 C22 H22 . . 120.3 ?
    C21 C22 H22 . . 120.3 ?
    C22 C23 N7 . . 118.6(4) ?
    C22 C23 C24 . . 125.0(4) ?
    N7 C23 C24 . . 116.3(4) ?
    C23 C24 H24A . . 109.5 ?
    C23 C24 H24B . . 109.5 ?
    H24A C24 H24B . . 109.5 ?
    C23 C24 H24C . . 109.5 ?
    H24A C24 H24C . . 109.5 ?
    H24B C24 H24C . . 109.5 ?
loop_
    _geom_torsion_atom_site_label_1
    _geom_torsion_atom_site_label_2
    _geom_torsion_atom_site_label_3
    _geom_torsion_atom_site_label_4
    _geom_torsion_site_symmetry_1
    _geom_torsion_site_symmetry_2
    _geom_torsion_site_symmetry_3
    _geom_torsion_site_symmetry_4
    _geom_torsion
    _geom_torsion_publ_flag
    C5 N1 C1 N2 . . . . -177.8(5) ?
    C5 N1 C1 C2 . . . . 1.9(8) ?
    N2 C1 C2 C3 . . . . -179.6(7) ?
    N1 C1 C2 C3 . . . . 0.7(10) ?
    C1 C2 C3 C4 . . . . -3.6(13) ?
    C2 C3 C4 C5 . . . . 4.1(14) ?
    C3 C4 C5 N1 . . . . -1.6(12) ?
    C3 C4 C5 C6 . . . . 176.5(8) ?
    C1 N1 C5 C4 . . . . -1.4(10) ?
    C1 N1 C5 C6 . . . . -179.6(6) ?
    C11 N3 C7 N4 . . . . 179.8(4) ?
    C11 N3 C7 C8 . . . . -0.3(7) ?
    N4 C7 C8 C9 . . . . -179.6(5) ?
    N3 C7 C8 C9 . . . . 0.5(7) ?
    C7 C8 C9 C10 . . . . -0.3(7) ?
    C8 C9 C10 C11 . . . . 0.0(7) ?
    C9 C10 C11 N3 . . . . 0.2(6) ?
    C9 C10 C11 C12 . . . . -178.7(5) ?
    C7 N3 C11 C10 . . . . 0.0(7) ?
    C7 N3 C11 C12 . . . . 179.0(4) ?
    C17 N5 C13 N6 . . . . -179.1(5) ?
    C17 N5 C13 C14 . . . . 0.3(7) ?
    N6 C13 C14 C15 . . . . 178.8(5) ?
    N5 C13 C14 C15 . . . . -0.5(8) ?
    C13 C14 C15 C16 . . . . 0.0(9) ?
    C14 C15 C16 C17 . . . . 0.7(10) ?
    C13 N5 C17 C16 . . . . 0.4(8) ?
    C13 N5 C17 C18 . . . . 179.4(5) ?
    C15 C16 C17 N5 . . . . -0.9(9) ?
    C15 C16 C17 C18 . . . . -179.8(6) ?
    C23 N7 C19 N8 . . . . 179.6(4) ?
    C23 N7 C19 C20 . . . . -0.4(6) ?
    N8 C19 C20 C21 . . . . 179.5(4) ?
    N7 C19 C20 C21 . . . . -0.4(7) ?
    C19 C20 C21 C22 . . . . 1.3(7) ?
    C20 C21 C22 C23 . . . . -1.4(7) ?
    C21 C22 C23 N7 . . . . 0.5(6) ?
    C21 C22 C23 C24 . . . . -179.3(5) ?
    C19 N7 C23 C22 . . . . 0.4(6) ?
    C19 N7 C23 C24 . . . . -179.8(4) ?
loop_
    _geom_hbond_atom_site_label_D
    _geom_hbond_atom_site_label_H
    _geom_hbond_atom_site_label_A
    _geom_hbond_site_symmetry_A
    _geom_hbond_distance_DH
    _geom_hbond_distance_HA
    _geom_hbond_distance_DA
    _geom_hbond_angle_DHA
    O1 H1WB Cl7 . 0.825 2.28 3.051(3) 157
    N2 H2B Cl5 . 0.86 2.65 3.432(3) 151
    N4 H4B Cl2 . 0.86 2.48 3.307(3) 163
    N5 H5 Cl7 . 0.86 2.21 3.059(3) 168
    N7 H7 Cl4 . 0.86 2.38 3.204(3) 161
    N8 H8B Cl1 . 0.86 2.51 3.343(3) 164
    O1 H1WA Cl3 1_655 0.828 2.49 3.290(3) 163
    N1 H1 O1 1_455 0.86 1.91 2.774(3) 177
data_global
_journal_data_validation_number     ?
_journal_date_recd_electronic     2009-06-23
_journal_date_accepted     2009-07-01
_journal_name_full     'Acta Crystallographica, Section E'
_journal_year     2009
_journal_volume     65
_journal_issue      8
_journal_page_first     m887
_journal_page_last     m887
_journal_paper_category     QM
_journal_coeditor_code     HK2720
_publ_contact_author_name     'Zheng Fan'
_publ_contact_author_address
;
College of Biological & Environmental Engineering,
Zhejiang University of Technology,
Hangzhou 310014
People's Republic of China
;
_publ_contact_author_email     fzt713@163.com
_publ_contact_author_fax     '++86-571-88320811'
_publ_contact_author_phone     '++86-571-88320811'
_publ_section_title
;
Tetrakis(2-amino-6-methylpyridinium) hexachloridobismuthate(III) chloride
monohydrate
;
loop_
    _publ_author_name
    _publ_author_address
    'Zhen Yang'
;
College of Pharmaceutical Sciences,
Zhejiang University of Technology,
Hangzhou 310014
People's Republic of China
;
    'Gang Chen'
;
College of Pharmaceutical Sciences,
Zhejiang University of Technology,
Hangzhou 310014
People's Republic of China
;
    'Wei Xu'
;
College of Pharmaceutical Sciences,
Zhejiang University of Technology,
Hangzhou 310014
People's Republic of China
;
    'Zheng Fan'
;
College of Biological & Environmental Engineering,
Zhejiang University of Technology,
Hangzhou 310014
People's Republic of China
;
