# Supplementary material for: Tetra­kis(2-amino-6-methyl­pyridinium) hexa­chloridobismuthate(III) chloride monohydrate
Source: Acta Crystallogr Sect E Struct Rep Online. 2009 Jul 8;65(Pt 8):m887. doi: 10.1107/S1600536809025446 (PMC2977446; doi:10.1107/S1600536809025446)
Supplement: Supplementary file 2 [file e-65-0m887-Isup2.hkl]

#
# h,k,l, Fc-squared, Fo-squared, sigma(Fo-squared) and status flag
#
data_I
_shelx_title ' 02291m in P-1'
_shelx_refln_list_code          4
_shelx_F_calc_maximum      327.92
_exptl_crystal_F_000      1812.00
_reflns_d_resolution_high  0.8402
 
loop_
 _symmetry_equiv_pos_as_xyz
 'x, y, z'
 '-x, -y, -z'
 
_cell_length_a    10.3345
_cell_length_b    10.7605
_cell_length_c    17.2673
_cell_angle_alpha 100.337
_cell_angle_beta  103.737
_cell_angle_gamma  99.228
 
_shelx_F_squared_multiplier     1.000
 
loop_
 _refln_index_h
 _refln_index_k
 _refln_index_l
 _refln_F_squared_calc
 _refln_F_squared_meas
 _refln_F_squared_sigma
 _refln_observed_status
   1   0   0    30996.71    23046.90    603.40 o
   2   0   0    20308.05    18407.00    485.75 o
   3   0   0   107529.23    76318.40   1983.48 o
   4   0   0    23118.05    21615.06    423.63 o
   5   0   0    14223.90    14011.00    353.19 o
   6   0   0    14665.11    14719.44    297.30 o
   7   0   0     3934.40     3807.77    148.94 o
   8   0   0     3490.49     3351.54     83.59 o
   9   0   0     1606.85     1512.46     73.97 o
  10   0   0     1826.25     1732.93     82.98 o
  11   0   0     1590.43     1539.18     82.37 o
 -11   1   0     1689.20     1811.26     92.14 o
 -10   1   0     1037.64     1056.71     63.44 o
  -9   1   0      446.50      439.57     39.39 o
  -8   1   0     2355.47     2277.02     62.01 o
  -7   1   0     2161.05     2135.14     59.62 o
  -6   1   0      528.95      421.09     34.05 o
  -5   1   0    12282.17    11701.25    326.05 o
  -4   1   0    11029.42    10852.19    299.79 o
  -3   1   0    13790.84    14123.60    271.39 o
  -2   1   0    25303.64    21331.25    516.60 o
  -1   1   0    25399.02    22905.45    362.27 o
   0   1   0    20756.23    19386.76    562.63 o
   1   1   0    20638.23    19280.51    374.63 o
   2   1   0    14150.98    13930.50    273.12 o
   3   1   0     4567.71     4713.77     98.81 o
   4   1   0    19494.75    18315.70    361.32 o
   5   1   0     7746.86     8271.30    171.87 o
   6   1   0     4210.34     3893.52     89.99 o
   7   1   0     3322.39     3258.12     80.19 o
   8   1   0     4723.94     4600.91    108.78 o
   9   1   0     1487.98     1377.96     47.07 o
  10   1   0      886.79      906.47     59.24 o
  11   1   0     1175.10     1300.38     74.28 o
 -11   2   0     2037.18     1937.45     94.51 o
 -10   2   0     1151.17     1107.40     65.81 o
  -9   2   0     2460.65     2490.15    103.29 o
  -8   2   0     4482.42     4305.61    147.80 o
  -7   2   0     3567.01     3379.67    119.32 o
  -6   2   0    13532.66    13410.67    375.44 o
  -5   2   0     8727.13     9043.42    182.24 o
  -4   2   0     8298.72     8432.99    168.42 o
  -3   2   0    15153.01    14999.06    239.70 o
  -2   2   0    12135.95    12093.91    194.05 o
  -1   2   0     8417.89     8746.55    140.44 o
   0   2   0    58284.08    47921.40   1376.88 o
   1   2   0     5615.54     5654.58    135.66 o
   2   2   0    18004.86    17765.16    347.15 o
   3   2   0    15159.50    15043.29    296.95 o
   4   2   0    12467.77    12257.36    246.46 o
   5   2   0     4670.57     4640.29    102.70 o
   6   2   0     5548.11     5198.04    115.79 o
   7   2   0     8475.12     8199.36    175.95 o
   8   2   0     5758.26     5574.94    128.58 o
   9   2   0     1763.34     1766.67     66.68 o
  10   2   0     1221.48     1167.70     66.03 o
  11   2   0     1050.49     1119.61     66.49 o
 -11   3   0     1282.80     1076.40     67.64 o
 -10   3   0     1812.58     1789.96     86.26 o
  -9   3   0     2031.80     2000.81     89.93 o
  -8   3   0     8120.26     7881.63    241.69 o
  -7   3   0     8588.16     8627.86    256.43 o
  -6   3   0     7697.52     7748.87    161.35 o
  -5   3   0    22299.21    21949.20    422.64 o
  -4   3   0    25284.56    24127.33    383.80 o
  -3   3   0    22675.53    21418.48    340.28 o
  -2   3   0    19978.29    20288.62    321.73 o
  -1   3   0      369.71      471.99     15.18 o
   0   3   0    41108.41    37507.10   1081.67 o
   1   3   0     1446.47     1467.98     33.49 o
   2   3   0     7152.87     7486.92    151.41 o
   3   3   0    14651.57    15364.58    304.60 o
   4   3   0      547.30      586.40     21.97 o
   5   3   0     1894.20     1781.23     48.00 o
   6   3   0     7149.65     7170.38    158.83 o
   7   3   0     5710.53     5608.79    274.98 o
   8   3   0     4879.23     4857.52    115.75 o
   9   3   0     1515.84     1529.78     52.44 o
  10   3   0     1300.98     1345.12     70.54 o
 -11   4   0      630.75      531.10     49.47 o
 -10   4   0      847.86      871.73     58.32 o
  -9   4   0     3279.46     3054.61    118.18 o
  -8   4   0     5252.81     5130.18    130.28 o
  -7   4   0     4437.89     4411.19    101.59 o
  -6   4   0     6344.05     6475.24    141.00 o
  -5   4   0    21557.20    21277.32    341.15 o
  -4   4   0    44341.24    42430.76    669.43 o
  -3   4   0    16467.41    16766.09    268.75 o
  -2   4   0    25113.27    24783.53    392.47 o
  -1   4   0    10304.48    10968.50    215.99 o
   0   4   0    17952.58    17509.09    514.54 o
   1   4   0    20311.33    19959.61    450.68 o
   2   4   0    12681.52    13899.12    275.02 o
   3   4   0     5338.10     5685.94    119.54 o
   4   4   0     2647.04     2598.21     62.56 o
   5   4   0     2403.58     2427.26     94.28 o
   6   4   0     6290.71     6196.96    142.83 o
   7   4   0     4289.68     4070.77     98.30 o
   8   4   0     3272.46     3218.91    161.04 o
   9   4   0     1421.95     1489.86     79.24 o
  10   4   0     1170.21     1104.65     70.69 o
 -11   5   0      628.60      566.68     50.92 o
 -10   5   0     1212.63     1134.19     66.42 o
  -9   5   0     2855.59     2898.16     78.59 o
  -8   5   0     3096.65     3043.07     78.90 o
  -7   5   0     1185.31     1187.86     58.71 o
  -6   5   0     5993.71     5916.34    103.82 o
  -5   5   0    15943.85    16199.27    263.08 o
  -4   5   0    19300.62    19429.22    311.86 o
  -3   5   0    15346.21    16058.33    258.48 o
  -2   5   0    11241.63    12053.23    195.10 o
  -1   5   0     7152.14     7415.37    148.52 o
   0   5   0    27210.09    28229.28    823.94 o
   1   5   0    11722.39    11772.25    357.43 o
   2   5   0     9238.33     9667.54    194.69 o
   3   5   0    10005.14    10429.78    211.38 o
   4   5   0     4594.92     4918.41    108.20 o
   5   5   0     3209.68     3255.85    124.13 o
   6   5   0     5733.25     5683.02    197.34 o
   7   5   0     3354.22     3241.88    129.63 o
   8   5   0     1799.11     1779.12     88.71 o
   9   5   0     1647.42     1729.65     90.46 o
 -11   6   0      845.17      915.86     61.99 o
 -10   6   0     1923.29     1859.08     60.37 o
  -9   6   0     2261.11     2176.33     64.08 o
  -8   6   0     2513.80     2510.19     68.41 o
  -7   6   0     1461.25     1293.52     42.31 o
  -6   6   0     2792.23     2756.64     68.50 o
  -5   6   0    10836.53    11334.72    187.97 o
  -4   6   0     5898.24     6126.49    105.70 o
  -3   6   0     2211.02     2124.38     42.00 o
  -2   6   0    11051.92    11509.44    187.66 o
  -1   6   0     4209.90     4137.58    137.64 o
   0   6   0     8663.44     8709.39    271.16 o
   1   6   0     5730.41     5796.00    189.78 o
   2   6   0     6988.18     7098.07    229.86 o
   3   6   0     9529.37     9795.56    310.32 o
   4   6   0     4408.21     4375.15    157.41 o
   5   6   0     4035.18     3743.13    141.84 o
   6   6   0     3299.32     3103.70    125.27 o
   7   6   0     1536.09     1363.14     74.58 o
   8   6   0     1604.63     1494.67     82.37 o
   9   6   0     1085.45     1051.44     70.92 o
 -11   7   0     1305.69     1380.54     78.10 o
 -10   7   0     2004.48     2048.59    129.13 o
  -9   7   0     3501.64     3281.49    111.72 o
  -8   7   0     3610.03     3550.90     88.45 o
  -7   7   0     3744.62     3677.44     88.35 o
  -6   7   0     5433.90     5318.29    117.17 o
  -5   7   0     5900.72     6016.04    105.76 o
  -4   7   0     4930.46     4822.28    266.65 o
  -3   7   0     2682.03     2675.18     56.82 o
  -2   7   0     9115.46     9232.38    196.69 o
  -1   7   0     4160.01     4130.18    140.92 o
   0   7   0     1785.36     1912.86     78.71 o
   2   7   0     5541.30     5404.76    184.59 o
   3   7   0     8108.90     7897.43    258.95 o
   4   7   0     4179.25     3964.44    148.10 o
   5   7   0     2211.79     2105.55     95.73 o
   6   7   0     2913.88     2631.99    114.51 o
   7   7   0      881.32      754.09     57.71 o
   8   7   0     1099.14      913.19     65.88 o
 -10   8   0     1518.43     1479.79     53.52 o
  -9   8   0     2296.61     2410.66     69.82 o
  -8   8   0     2647.14     2619.80     71.17 o
  -7   8   0     3841.48     3878.93     92.89 o
  -6   8   0     4000.81     4128.30    106.30 o
  -5   8   0     2437.59     2453.43     92.91 o
  -4   8   0     3947.44     3998.31     95.11 o
  -3   8   0     5510.42     5626.18    127.99 o
  -2   8   0     6758.57     6423.06    144.32 o
  -1   8   0     3295.58     3256.15    118.71 o
   0   8   0     1745.32     1739.42     75.73 o
   1   8   0     3146.06     2947.43    114.21 o
   2   8   0     6914.35     6758.66    226.73 o
   3   8   0     5974.03     5737.68    200.01 o
   4   8   0     3893.62     3531.59    138.63 o
   5   8   0     2537.36     2223.88    102.60 o
   6   8   0     1966.82     1858.21     94.28 o
   7   8   0     1490.76     1489.02     83.90 o
  -9   9   0     2100.54     2188.76     95.58 o
  -8   9   0     3451.42     3446.32    128.40 o
  -7   9   0     2171.70     2105.78     89.39 o
  -6   9   0     2862.25     2838.88    108.02 o
  -5   9   0     4239.78     4402.02    150.31 o
  -4   9   0     2990.41     2905.69    104.51 o
  -3   9   0     6354.48     6397.76    212.23 o
  -2   9   0     8396.31     8397.82    185.93 o
  -1   9   0     1713.12     1554.18     84.51 o
   0   9   0     3344.14     3139.35    120.69 o
   1   9   0     4440.38     4576.69    165.05 o
   2   9   0     3786.58     3840.31    146.57 o
   3   9   0     5172.64     5102.30    185.66 o
   4   9   0     2134.37     2137.84    100.39 o
   5   9   0     1686.42     1580.40     84.51 o
   6   9   0     2520.22     2503.51    116.42 o
  -9  10   0      887.42      795.85     57.64 o
  -8  10   0      770.01      864.56     56.19 o
  -7  10   0      974.70     1071.82     62.90 o
  -6  10   0      705.82      643.93     48.86 o
  -5  10   0      871.99     1060.37     61.30 o
  -4  10   0     1980.81     2112.53    106.23 o
  -3  10   0     1197.19     1172.31     43.42 o
  -2  10   0     2509.18     2623.93     74.41 o
  -1  10   0     1921.53     1742.46     56.00 o
   0  10   0      831.56      746.46     51.30 o
   1  10   0     2557.30     2642.53    111.38 o
   2  10   0     2060.36     1940.50     92.07 o
   3  10   0      897.18      831.27     59.24 o
   4  10   0     1068.28     1168.70     73.97 o
   5  10   0     1217.13     1193.58     75.35 o
  -7  11   0     1128.64     1062.89     63.44 o
  -6  11   0     1806.66     1908.90     90.01 o
  -5  11   0     1570.51     1408.86     74.66 o
  -4  11   0     1510.12     1367.64     73.29 o
  -3  11   0     2236.09     2243.70     68.79 o
  -2  11   0     2791.57     2690.07     91.38 o
  -1  11   0     2381.22     2281.31     69.62 o
   0  11   0     2518.05     2463.97    106.65 o
   1  11   0     2115.55     2026.08     96.49 o
   2  11   0     1132.07     1118.01     69.01 o
   3  11   0      871.07      797.38     59.01 o
  -5  12   0     1030.90      996.02     65.81 o
  -4  12   0      815.31      913.11     62.83 o
  -3  12   0     1349.50     1258.40     70.69 o
  -2  12   0     2454.80     2342.47     73.39 o
  -1  12   0     2087.10     2015.18     97.98 o
   0  12   0     2067.80     1983.73    177.53 o
   1  12   0     1724.60     1759.57     91.46 o
  -1 -12   1       20.76       23.74     25.42 o
   0 -12   1        0.93        1.56     20.19 o
   1 -12   1       22.96       21.71     15.64 o
   2 -12   1        9.98        6.91     15.35 o
   3 -12   1      270.90      207.49     35.65 o
   4 -12   1        2.77      -22.44     20.38 o
   5 -12   1       18.50       45.65     27.71 o
   6 -12   1      135.71      117.64     33.51 o
  -3 -11   1       53.13       56.72     27.02 o
  -2 -11   1       20.40       35.19     25.65 o
  -1 -11   1      178.10      138.86     31.45 o
   0 -11   1      403.75      401.86     40.38 o
   1 -11   1      153.35      187.65     38.74 o
   2 -11   1      152.14      103.40     18.28 o
   3 -11   1       97.60      121.53     31.38 o
   4 -11   1      144.02      117.26     27.79 o
   5 -11   1        0.50      -20.31     19.62 o
   6 -11   1      134.65       66.11     28.32 o
   7 -11   1       47.09       23.82     25.04 o
  -5 -10   1       77.35       78.17     29.31 o
  -4 -10   1       29.57       83.97     28.93 o
  -3 -10   1        2.49      -12.75     20.69 o
  -2 -10   1       25.05       27.56     20.84 o
  -1 -10   1       42.69       70.16     23.28 o
   0 -10   1       66.06       45.50     20.61 o
   1 -10   1       83.84       87.09     15.41 o
   2 -10   1      350.01      323.27     23.63 o
   3 -10   1      540.06      487.85     28.45 o
   4 -10   1      366.89      377.50     38.09 o
   5 -10   1        0.92      -20.84     17.18 o
   6 -10   1       88.21      136.34     27.41 o
   7 -10   1       51.45       20.23     23.36 o
   8 -10   1        8.63       -5.73     20.15 o
   9 -10   1       11.47      -22.60     20.38 o
  -6  -9   1      135.57       74.43     29.93 o
  -5  -9   1      231.21      207.19     35.35 o
  -4  -9   1       38.15       33.59     21.30 o
  -3  -9   1       44.06       52.52     23.13 o
  -2  -9   1        1.62      -18.78     14.58 o
  -1  -9   1       34.70       21.83     19.31 o
   0  -9   1       65.27       51.30     19.24 o
   1  -9   1      100.34       66.30     14.08 o
   2  -9   1      576.59      651.04     30.75 o
   3  -9   1      255.57      279.19     20.29 o
   4  -9   1     1422.09     1338.33     64.58 o
   5  -9   1        3.96       35.12     19.09 o
   6  -9   1       95.65      142.07     25.65 o
   7  -9   1      470.52      503.62     42.83 o
   8  -9   1       71.85       78.86     24.43 o
   9  -9   1       17.33       30.15     21.60 o
  -7  -8   1       82.36      115.12     31.30 o
  -6  -8   1      229.40      194.90     35.27 o
  -5  -8   1       79.36      113.44     28.48 o
  -4  -8   1       87.75       74.13     23.05 o
  -3  -8   1      133.76      146.65     26.49 o
  -2  -8   1      277.25      221.16     28.25 o
  -1  -8   1      471.54      507.59     37.94 o
   0  -8   1      302.24      265.74     27.25 o
   1  -8   1     1611.70     1498.79     66.26 o
   2  -8   1      142.30      133.28     14.84 o
   3  -8   1      260.42      217.66     16.81 o
   4  -8   1      784.61      800.68     30.63 o
   5  -8   1      380.85      361.40     31.60 o
   6  -8   1      572.75      560.98     26.81 o
   7  -8   1      148.73      159.53     17.13 o
   8  -8   1        3.47        0.88     12.09 o
   9  -8   1      269.22      239.76     23.07 o
  10  -8   1        0.75      -11.49     15.15 o
  -8  -7   1       46.11       91.23     29.39 o
  -7  -7   1       68.38       85.43     28.17 o
  -6  -7   1      141.81      132.45     28.70 o
  -5  -7   1      348.36      319.79     36.87 o
  -4  -7   1     1604.28     1402.76     71.38 o
  -3  -7   1      351.27      444.15     38.70 o
  -2  -7   1      426.59      381.02     33.13 o
  -1  -7   1      971.72      916.85     50.00 o
   0  -7   1      206.97      202.00     22.75 o
   1  -7   1       54.82       39.70     13.74 o
   2  -7   1       90.03      106.35     12.37 o
   3  -7   1       57.96       62.60      7.26 o
   4  -7   1       49.89       36.74      7.02 o
   5  -7   1      524.97      502.82     22.99 o
   6  -7   1       27.18       26.73     11.49 o
   7  -7   1       46.34       20.58     11.53 o
   8  -7   1      127.64      130.27     17.19 o
   9  -7   1      106.82       91.20     17.06 o
  10  -7   1      211.97      226.00     35.19 o
  11  -7   1        7.24        8.40     23.05 o
  -9  -6   1       11.76       42.52     27.48 o
  -8  -6   1       55.30       65.58     27.79 o
  -7  -6   1        7.08       15.65     18.93 o
  -6  -6   1       56.49       56.72     22.29 o
  -5  -6   1      367.46      347.43     34.73 o
  -4  -6   1      405.82      395.52     34.58 o
  -2  -6   1     1387.23     1517.27     68.25 o
  -1  -6   1     5131.92     5068.48    168.48 o
   0  -6   1     2868.86     2855.67    101.84 o
   1  -6   1       11.22       30.84     11.60 o
   2  -6   1      114.89      121.50      7.39 o
   3  -6   1      138.48      125.59      8.21 o
   4  -6   1      236.39      211.47     10.76 o
   5  -6   1        3.96        9.03      5.77 o
   6  -6   1      346.68      303.24     18.92 o
   7  -6   1       42.57       53.35     12.20 o
   8  -6   1       44.45       57.23     14.22 o
   9  -6   1      115.69       97.30     17.41 o
  10  -6   1      365.34      378.94     28.00 o
  11  -6   1       15.50       10.23     21.38 o
  -9  -5   1      157.63      115.12     29.85 o
  -8  -5   1      184.26      158.33     29.24 o
  -7  -5   1        0.68       21.45     19.39 o
  -6  -5   1      461.87      443.92     39.09 o
  -5  -5   1        2.21       -7.12      7.72 o
  -4  -5   1      714.70      662.61     61.38 o
  -3  -5   1      792.19      879.71     27.71 o
  -2  -5   1      507.32      520.63     16.65 o
  -1  -5   1     1516.56     1497.04     62.29 o
   0  -5   1      233.48      308.87     23.74 o
   1  -5   1     2813.74     2587.58     55.45 o
   2  -5   1      565.10      544.30     14.76 o
   3  -5   1      183.23      173.21     11.75 o
   4  -5   1       76.37       76.51      7.06 o
   5  -5   1        1.30        2.23      4.59 o
   6  -5   1       86.39       81.95     11.89 o
   7  -5   1       76.13      105.79     25.61 o
   8  -5   1       21.39        9.57     11.40 o
   9  -5   1      205.89      192.12     30.46 o
  10  -5   1      322.51      374.37     40.92 o
  11  -5   1        3.84       15.73     21.60 o
 -10  -4   1       47.34       50.38     24.96 o
  -9  -4   1       61.04       71.53     24.73 o
  -8  -4   1        2.98       13.37     12.69 o
  -7  -4   1      660.20      595.56     28.47 o
  -6  -4   1        0.93        2.06      9.05 o
  -5  -4   1       22.78       24.38     12.56 o
  -4  -4   1      186.54      188.30     13.02 o
  -3  -4   1     1617.73     1548.62     39.65 o
  -2  -4   1      178.24      181.26     12.25 o
  -1  -4   1     2263.95     2179.98     78.63 o
   0  -4   1     1974.46     1972.49     70.39 o
   1  -4   1     7250.77     7713.15    177.64 o
   2  -4   1      143.20      196.30      8.41 o
   3  -4   1       73.65      100.39      6.44 o
   4  -4   1       23.46       27.42      4.76 o
   5  -4   1      464.32      413.59     19.97 o
   6  -4   1      262.36      221.28     16.38 o
   7  -4   1        0.08        3.22      9.64 o
   8  -4   1        5.12        3.48     14.70 o
   9  -4   1      111.24       93.06     24.66 o
  10  -4   1       50.76       16.11     22.44 o
  11  -4   1        7.25       17.02     23.59 o
 -10  -3   1       98.52       89.94     18.49 o
  -9  -3   1      315.72      329.70     48.29 o
  -8  -3   1      154.68      164.76     17.70 o
  -7  -3   1      522.39      566.70     42.90 o
  -6  -3   1      624.22      623.58     26.18 o
  -5  -3   1      173.84      151.59     12.90 o
  -4  -3   1      344.74      299.71     15.81 o
  -3  -3   1      114.98      115.03      9.34 o
  -2  -3   1      370.84      360.35     27.86 o
  -1  -3   1      137.98      127.51     14.12 o
   0  -3   1     4453.64     4648.22    143.83 o
   1  -3   1    12241.71    13053.23    208.04 o
   2  -3   1      893.50      880.69     18.48 o
   3  -3   1     1093.63     1127.15     23.23 o
   4  -3   1      435.63      415.30     28.32 o
   5  -3   1       55.67       29.24      8.57 o
   6  -3   1      145.71      115.25     32.02 o
   7  -3   1      829.75      804.31     31.50 o
   8  -3   1      104.05       70.39     20.76 o
   9  -3   1      926.86      932.58     57.94 o
  10  -3   1       68.13       86.88     26.72 o
  11  -3   1        1.03       -2.37     23.44 o
 -11  -2   1      126.98      159.93     31.53 o
 -10  -2   1        8.51       10.31     21.99 o
  -9  -2   1      330.05      277.16     22.32 o
  -8  -2   1        8.20       17.67     11.30 o
  -7  -2   1      669.84      612.31     27.36 o
  -6  -2   1      600.68      518.23     23.50 o
  -5  -2   1     2986.49     2959.94     70.59 o
  -4  -2   1      114.96      103.79      9.58 o
  -3  -2   1      249.33      211.80     11.85 o
  -2  -2   1      424.61      419.93     14.41 o
  -1  -2   1       96.75      107.55     12.44 o
   0  -2   1        4.97        9.92      5.88 o
   1  -2   1     2590.61     2602.24     44.22 o
   2  -2   1      197.85      198.88      9.38 o
   3  -2   1      353.83      376.17     14.59 o
   4  -2   1     4249.19     4109.78     87.52 o
   5  -2   1       21.85       11.58      7.04 o
   6  -2   1     5520.66     5313.38    165.05 o
   7  -2   1      160.31      140.70     13.74 o
   8  -2   1        7.48       -4.28     16.26 o
   9  -2   1      346.87      315.74     35.42 o
  10  -2   1      163.95      188.64     33.67 o
  11  -2   1        1.86       25.19     23.74 o
 -11  -1   1       68.75       69.32     28.48 o
 -10  -1   1       15.79       11.91     21.76 o
  -9  -1   1      287.95      281.87     21.52 o
  -8  -1   1      817.15      816.12     33.07 o
  -7  -1   1        4.14        3.28      8.52 o
  -6  -1   1      858.76      830.35     31.11 o
  -5  -1   1     1423.10     1413.73     39.68 o
  -4  -1   1        0.03        5.44      7.56 o
  -3  -1   1     3807.69     3620.95     78.07 o
  -2  -1   1        0.14       15.19      6.95 o
  -1  -1   1      481.81      496.67     17.10 o
   0  -1   1      165.89      192.14      5.74 o
   1  -1   1     1052.13     1150.85     24.69 o
   2  -1   1     2500.43     2325.09     49.04 o
   3  -1   1     1603.48     1619.64     81.15 o
   4  -1   1        6.69        4.43      8.17 o
   5  -1   1     1825.20     1729.11     43.69 o
   6  -1   1     4803.99     4438.11    130.35 o
   7  -1   1      105.78      105.70     11.37 o
   8  -1   1       74.89       98.25     22.29 o
   9  -1   1        8.05       -5.42     16.64 o
  10  -1   1      227.83      224.06     34.73 o
  11  -1   1       15.58       26.64     25.19 o
 -11   0   1       21.10       13.21     23.97 o
 -10   0   1        0.96       14.66     20.92 o
  -9   0   1       80.23       92.73     35.50 o
  -8   0   1     1172.89     1149.10     56.22 o
  -7   0   1      258.87      237.35     16.48 o
  -6   0   1     1167.40      986.63     50.84 o
  -5   0   1      275.81      303.22     25.96 o
  -4   0   1     2676.68     2886.05     93.44 o
  -3   0   1     5102.26     5051.68    145.20 o
  -2   0   1     1093.91     1292.90     43.44 o
  -1   0   1      483.96      512.02     18.17 o
   0   0   1       63.13       -0.69      0.46 o
   1   0   1      158.29      210.70      6.80 o
   2   0   1     1261.09     1307.72     30.63 o
   3   0   1     7365.69     7046.00    142.73 o
   4   0   1      124.63      131.55      9.36 o
   5   0   1      725.17      664.56     35.27 o
   6   0   1      321.32      329.71     17.53 o
   7   0   1      299.91      242.64     35.84 o
   8   0   1       20.72       25.37     10.40 o
   9   0   1      308.90      313.76     34.66 o
  10   0   1        4.26        9.24     22.22 o
  11   0   1       45.26       25.65     26.57 o
 -11   1   1      115.83       98.71     30.54 o
 -10   1   1      139.86      141.61     29.62 o
  -9   1   1        7.02       27.86     21.68 o
  -8   1   1     1029.86     1033.88     46.42 o
  -7   1   1       49.01       63.21     19.92 o
  -6   1   1       22.83       -6.72     13.51 o
  -5   1   1      176.47      248.49     23.59 o
  -4   1   1     2066.59     2147.31     74.58 o
  -3   1   1     9139.41     9175.76    178.99 o
  -2   1   1     2546.45     2214.99     38.80 o
  -1   1   1       47.00       69.71      3.02 o
   0   1   1      196.16      185.13     18.36 o
   1   1   1     2171.64     1886.19     41.01 o
   2   1   1        3.42       16.06      4.36 o
   3   1   1     4540.33     4897.84    102.79 o
   4   1   1      750.21      703.93     23.24 o
   5   1   1      863.07      820.57     27.37 o
   6   1   1      184.56      193.07     14.36 o
   7   1   1      800.41      780.38     30.49 o
   8   1   1        9.28       -1.61     10.70 o
   9   1   1       90.65       98.78     24.28 o
  10   1   1      173.00      164.51     30.61 o
  11   1   1      274.56      273.15     38.86 o
 -12   2   1       26.95       10.23     26.41 o
 -11   2   1       40.20       73.67     29.54 o
 -10   2   1       14.14        0.61     20.99 o
  -9   2   1      450.58      454.76     41.99 o
  -8   2   1      795.91      704.70     47.79 o
  -7   2   1       13.84        2.21     15.34 o
  -6   2   1      767.71      877.00     47.41 o
  -5   2   1      495.68      443.20     43.55 o
  -4   2   1      912.01      854.40     30.19 o
  -3   2   1        0.43        4.49      3.26 o
  -2   2   1     1464.26     1438.23     27.13 o
  -1   2   1      626.95      625.66     13.12 o
   0   2   1        0.09        3.09      4.39 o
   1   2   1     5833.92     6287.80    126.49 o
   2   2   1    18743.25    20006.44    390.27 o
   3   2   1     2403.84     2309.47     54.01 o
   4   2   1      360.12      327.63     16.03 o
   5   2   1      132.43      135.57     12.83 o
   6   2   1      106.12       94.60     12.26 o
   7   2   1        6.87       -3.25     12.37 o
   8   2   1      248.65      247.41     20.46 o
   9   2   1      104.26       80.92     24.28 o
  10   2   1      379.53      413.31     41.91 o
 -12   3   1       48.58       50.38     30.08 o
 -11   3   1       71.90       18.93     23.51 o
 -10   3   1        5.49        8.63     23.44 o
  -9   3   1       68.60       45.58     23.05 o
  -8   3   1      179.37      201.69     29.16 o
  -7   3   1      336.85      283.76     29.85 o
  -6   3   1        1.27       47.01      9.95 o
  -5   3   1      741.86      786.73     27.36 o
  -4   3   1      282.56      316.32     11.44 o
  -3   3   1      311.31      282.01     13.35 o
  -2   3   1      337.28      317.90     15.57 o
  -1   3   1     3448.11     3601.17     60.89 o
   0   3   1      643.70      729.37     28.55 o
   1   3   1     4058.04     4337.50     89.47 o
   2   3   1     6625.77     7344.04    149.35 o
   3   3   1      154.00      188.89     17.63 o
   4   3   1       33.21       39.02      8.13 o
   5   3   1      136.18      156.67     15.99 o
   6   3   1      254.14      247.14     17.97 o
   7   3   1      217.42      205.66     18.48 o
   8   3   1      243.95      244.69     33.21 o
   9   3   1        2.29       11.35     13.81 o
  10   3   1        8.09       -4.66     20.84 o
 -11   4   1        6.60      -10.84     20.08 o
 -10   4   1        7.53        2.37     20.23 o
  -9   4   1        5.08       -0.31     20.08 o
  -8   4   1      706.61      691.37     31.54 o
  -7   4   1      497.51      427.46     23.49 o
  -6   4   1      565.14      479.13     23.14 o
  -5   4   1      405.71      405.97     18.37 o
  -4   4   1      103.35      150.40     12.74 o
  -3   4   1       35.32       35.78      5.90 o
  -2   4   1     1026.57     1068.88     22.92 o
  -1   4   1     4214.47     4526.33     92.88 o
   0   4   1      233.09      203.83     16.45 o
   1   4   1      835.56      812.07     21.50 o
   2   4   1       12.15        4.09      4.69 o
   3   4   1      664.33      739.36     23.98 o
   4   4   1      844.21      835.89     28.41 o
   5   4   1        1.40       -3.05      9.08 o
   6   4   1        3.69        1.19     10.53 o
   7   4   1      251.02      234.21     19.73 o
   8   4   1       90.22       81.26     16.18 o
   9   4   1       44.08       64.36     24.81 o
 -11   5   1       20.41       17.86     22.52 o
 -10   5   1       11.96       23.67     23.28 o
  -9   5   1       59.18       64.85     16.32 o
  -8   5   1      342.34      354.21     23.22 o
  -7   5   1       68.69       78.06     13.02 o
  -6   5   1      119.84      126.05     10.51 o
  -5   5   1        0.99        6.39      5.69 o
  -4   5   1     2438.94     2458.77     47.67 o
  -3   5   1     1587.94     1722.25     35.20 o
  -2   5   1       79.67       97.58      6.84 o
  -1   5   1      147.98      154.29      8.47 o
   0   5   1      480.47      508.50     30.69 o
   1   5   1      145.10       98.65     31.87 o
   2   5   1      464.86      416.18     15.38 o
   3   5   1     1005.55      999.83     29.77 o
   4   5   1       47.50       27.81      9.12 o
   5   5   1       99.36       89.62     20.69 o
   6   5   1      694.63      678.06     47.10 o
   7   5   1      611.92      582.25     46.87 o
   8   5   1       40.70       63.67     23.89 o
   9   5   1       98.23      101.00     29.54 o
 -11   6   1       20.30       16.87     23.82 o
 -10   6   1       71.40       90.31     28.09 o
  -9   6   1      124.16      111.89     18.41 o
  -8   6   1      129.54      127.50     29.12 o
  -7   6   1      259.32      239.17     19.02 o
  -6   6   1       28.95       31.13      7.66 o
  -5   6   1        6.80       19.64      6.64 o
  -4   6   1      552.41      529.52     17.57 o
  -3   6   1     2164.87     2063.81     41.36 o
  -2   6   1      846.71      741.70     24.01 o
  -1   6   1     2735.37     2685.08     58.76 o
   0   6   1     1495.13     1393.60     61.00 o
   1   6   1       57.58      132.07     20.00 o
   2   6   1       25.96       29.85     15.04 o
   3   6   1       88.11       79.62     20.31 o
   4   6   1      241.27      191.84     26.80 o
   5   6   1       56.16       50.38     20.99 o
   6   6   1      884.69      915.25     58.48 o
   7   6   1      269.35      234.44     33.67 o
   8   6   1       32.11       37.71     23.05 o
 -11   7   1       35.37       45.58     26.49 o
 -10   7   1      127.70      157.71     21.58 o
  -9   7   1      119.07      131.93     18.76 o
  -8   7   1      211.01      213.58     20.20 o
  -7   7   1       93.71       69.83     13.98 o
  -6   7   1      113.11      112.23     14.08 o
  -5   7   1     1124.25     1102.98     28.51 o
  -4   7   1      206.81      215.27     11.85 o
  -3   7   1      597.41      673.79     40.50 o
  -2   7   1      254.68      247.66     16.81 o
  -1   7   1       13.65        1.83     10.84 o
   0   7   1       66.87      102.14     19.39 o
   1   7   1       22.53       15.42     14.73 o
   2   7   1       12.93       33.21     16.26 o
   3   7   1      780.57      699.05     46.64 o
   4   7   1      229.18      208.03     29.24 o
   5   7   1       47.76       26.11     20.38 o
   6   7   1      107.76      133.82     29.39 o
   7   7   1       26.61       27.18     24.05 o
   8   7   1       84.92      109.24     31.53 o
 -10   8   1       98.04       99.71     19.75 o
  -9   8   1       11.65       11.07     14.58 o
  -8   8   1      282.80      283.04     22.45 o
  -7   8   1       17.95       16.33     11.78 o
  -6   8   1      163.19      163.06     25.04 o
  -5   8   1      200.81      174.40     27.14 o
  -4   8   1      101.43       84.37     12.72 o
  -3   8   1      163.73      137.76     14.97 o
  -2   8   1      146.72      178.89     16.35 o
  -1   8   1        0.01        8.09     13.59 o
   0   8   1      242.25      286.58     30.31 o
   1   8   1       33.34       39.47     17.71 o
   2   8   1      180.19      163.06     26.72 o
   3   8   1      145.77      211.92     30.69 o
   4   8   1      415.40      380.25     38.48 o
   5   8   1      126.34       81.07     26.64 o
   6   8   1       31.21       13.97     21.15 o
   7   8   1      130.50      124.44     31.76 o
 -10   9   1       39.09       46.49     25.04 o
  -9   9   1       20.16       40.99     22.60 o
  -8   9   1      108.63       70.46     23.36 o
  -7   9   1       14.98       49.09     20.84 o
  -6   9   1        0.76      -19.62     15.42 o
  -5   9   1      378.22      388.59     32.25 o
  -4   9   1       67.75       59.04     13.23 o
  -3   9   1      141.10      185.21     18.21 o
  -2   9   1     1267.36     1254.47     65.54 o
  -1   9   1      633.65      568.24     29.12 o
   0   9   1      186.58      214.52     29.31 o
   1   9   1      966.38      927.61     56.34 o
   2   9   1      557.42      497.74     44.51 o
   3   9   1      182.59      201.23     31.91 o
   4   9   1       32.55       17.94     22.75 o
   5   9   1        0.63        7.41     22.90 o
   6   9   1        5.83      -15.96     22.83 o
  -9  10   1       12.44      -22.90     22.37 o
  -8  10   1      241.64      222.99     34.51 o
  -7  10   1       51.06       53.29     24.73 o
  -6  10   1       66.97       77.41     23.59 o
  -5  10   1      398.32      430.79     38.70 o
  -4  10   1      462.95      461.11     59.28 o
  -3  10   1      122.33      151.22     18.51 o
  -2  10   1       44.12       63.47     17.06 o
  -1  10   1       73.18       41.86     15.76 o
   0  10   1      226.54      294.06     34.20 o
   1  10   1        4.79        0.38     17.10 o
   2  10   1      174.09      191.00     32.06 o
   3  10   1        1.49       -8.02     18.93 o
   4  10   1       37.90       37.10     26.41 o
  -7  11   1       16.20       32.67     25.73 o
  -6  11   1       32.03       -6.26     23.13 o
  -5  11   1       21.93       25.12     22.22 o
  -4  11   1        1.50       10.91     13.67 o
  -3  11   1        1.96        9.35     14.76 o
  -2  11   1       11.83       13.05     14.55 o
  -1  11   1      214.80      232.97     30.54 o
   0  11   1      154.34      152.60     31.45 o
   1  11   1        9.42      -29.20     19.47 o
   2  11   1       40.21       56.64     26.03 o
   3  11   1        1.32      -23.67     22.83 o
  -5  12   1       62.18       76.65     29.77 o
  -4  12   1       93.64       99.85     27.94 o
  -3  12   1       65.45       65.56     18.60 o
  -2  12   1        4.78       16.30     15.59 o
  -1  12   1       86.41       99.80     27.56 o
   0  12   1       51.15       73.67     19.21 o
  -1 -12   2     1535.80     1598.72     83.97 o
   0 -12   2     1272.30     1004.94     43.95 o
   1 -12   2     1377.00     1255.58     66.57 o
   2 -12   2      982.08      856.02     40.32 o
   3 -12   2     1735.25     1489.25     80.84 o
   4 -12   2     1256.98     1210.53     73.06 o
   5 -12   2     1256.35     1130.45     69.78 o
   6 -12   2     1338.43     1404.51     79.47 o
  -4 -11   2      829.61      785.09     63.44 o
  -3 -11   2     1371.16     1444.97     82.68 o
  -2 -11   2     2429.15     2393.28    109.09 o
  -1 -11   2     2099.97     2090.51     96.80 o
   0 -11   2     1328.98     1333.29     71.45 o
   1 -11   2     1642.05     1387.12     66.11 o
   2 -11   2     1336.70     1325.09     77.68 o
   3 -11   2     2763.44     2676.73    111.30 o
   4 -11   2     2071.34     1960.35     90.92 o
   5 -11   2     1186.39     1141.83     66.42 o
   6 -11   2     1051.46      987.85     62.14 o
   7 -11   2     1230.25     1171.83     68.32 o
  -5 -10   2     1001.29      987.54     67.71 o
  -4 -10   2      912.42      866.47     62.83 o
  -3 -10   2     1615.33     1461.77     78.40 o
  -2 -10   2     2942.61     2809.41    117.41 o
  -1 -10   2     2630.29     2419.16    103.90 o
   0 -10   2     1026.99      873.56     53.97 o
   1 -10   2     1633.83     1527.40     85.50 o
   2 -10   2     3576.54     3298.82     87.33 o
   3 -10   2     5080.36     4965.27    120.11 o
   4 -10   2     1871.97     1728.66     80.54 o
   5 -10   2     2313.87     2100.20     91.61 o
   6 -10   2     1841.79     1804.39     84.43 o
   7 -10   2     1399.41     1280.77     69.85 o
   8 -10   2     1432.82     1535.59     77.33 o
  -6  -9   2      875.82      816.39     62.14 o
  -5  -9   2     1416.37     1361.15     79.47 o
  -4  -9   2     1412.56     1257.48     71.91 o
  -3  -9   2     2539.48     2684.21    114.28 o
  -2  -9   2     5051.30     4722.96    170.01 o
  -1  -9   2     2143.64     1949.05     85.50 o
   0  -9   2     1078.06     1068.46     56.64 o
   1  -9   2     6309.95     6297.73    145.16 o
   2  -9   2     4356.85     4343.37    120.01 o
   3  -9   2     6461.46     6455.57    147.07 o
   4  -9   2     3423.19     3337.38    121.69 o
   5  -9   2     2738.43     2552.14    100.39 o
   6  -9   2     3666.46     3574.49    128.94 o
   7  -9   2     1191.07     1186.18     63.90 o
   8  -9   2      698.22      609.66     47.87 o
   9  -9   2     1073.26     1075.56     64.13 o
  -7  -8   2     1795.09     1752.55     93.75 o
  -6  -8   2     1683.85     1520.17     83.29 o
  -5  -8   2     1806.65     1686.36     85.81 o
  -4  -8   2     2296.64     2205.63     99.40 o
  -3  -8   2     4519.82     4372.25    160.85 o
  -2  -8   2     3646.79     3655.03    136.04 o
  -1  -8   2     3396.27     3301.73    123.06 o
   0  -8   2     3405.43     3301.42    120.31 o
   1  -8   2    10057.53    10168.06    218.40 o
   2  -8   2     6896.64     6680.21    149.11 o
   3  -8   2     7077.40     7180.11    158.09 o
   4  -8   2     8153.98     8111.49    246.66 o
   5  -8   2     9350.99     9715.25    290.63 o
   6  -8   2     6136.06     5664.81    311.16 o
   7  -8   2     3820.84     3797.77     92.45 o
   8  -8   2     1732.52     1705.43     53.84 o
   9  -8   2     1611.17     1571.32     53.22 o
  10  -8   2     1715.64     1670.48     58.39 o
  -8  -7   2     1370.79     1436.81     84.51 o
  -7  -7   2     2197.86     2161.66    103.37 o
  -6  -7   2     1810.36     1676.51     86.11 o
  -5  -7   2     4271.77     4174.61    157.49 o
  -4  -7   2     2215.98     2303.35     99.24 o
  -3  -7   2     3391.29     3354.79    127.57 o
  -1  -7   2     4761.44     4867.40    165.66 o
   0  -7   2     6218.34     6418.94    206.88 o
   1  -7   2    12358.53    12703.83    384.07 o
   2  -7   2     3221.46     3044.90     74.73 o
   3  -7   2     7924.65     8188.65    202.22 o
   4  -7   2     8363.04     8777.04    147.70 o
   5  -7   2    11040.90    11183.18    224.91 o
   6  -7   2     7516.64     7423.50    157.23 o
   7  -7   2     2173.96     2081.91     58.49 o
   8  -7   2     2100.90     1992.18     59.03 o
   9  -7   2     2710.77     2612.43     98.67 o
  10  -7   2     1779.15     1920.14     63.05 o
  -9  -6   2     1091.79     1037.62     70.00 o
  -8  -6   2      620.90      543.24     49.77 o
  -7  -6   2     3964.42     3717.71    146.34 o
  -6  -6   2     3518.07     3438.30    134.97 o
  -5  -6   2     3022.92     2940.56    116.65 o
  -4  -6   2     4391.29     4333.32    154.36 o
  -3  -6   2     2618.94     2550.16     99.93 o
  -2  -6   2     9747.57    10046.03    313.23 o
  -1  -6   2    18106.51    18578.16    553.77 o
   0  -6   2     2709.17     2506.18     91.46 o
   1  -6   2    12933.89    13176.18    385.79 o
   2  -6   2     3284.28     3437.74     61.73 o
   3  -6   2     2917.20     3162.51     58.27 o
   4  -6   2     6757.23     6733.29    114.84 o
   5  -6   2     7225.19     7152.12    148.98 o
   6  -6   2     3703.46     3540.30    188.64 o
   7  -6   2      849.24      764.65     32.56 o
   8  -6   2     1472.66     1277.17     43.86 o
   9  -6   2     3026.42     3195.53    138.98 o
  10  -6   2     1450.14     1378.05     51.01 o
  11  -6   2      807.68      888.45     64.43 o
 -10  -5   2      715.75      643.55     55.50 o
  -9  -5   2      665.13      689.05     54.20 o
  -8  -5   2     1115.31      996.93     62.22 o
  -7  -5   2     3833.65     3632.44    139.40 o
  -6  -5   2     5563.81     5353.30    185.43 o
  -5  -5   2     2839.32     2764.41     68.55 o
  -4  -5   2     1533.92     1454.11     40.44 o
  -3  -5   2    15328.67    15328.83    305.57 o
  -2  -5   2    19072.17    19664.69    385.95 o
  -1  -5   2    17729.94    17734.06    525.99 o
   0  -5   2    16299.83    17098.37    505.45 o
   1  -5   2    28480.81    29234.17    565.62 o
   2  -5   2     5877.42     5811.03     97.69 o
   3  -5   2     8015.31     8631.86    142.46 o
   4  -5   2    10892.43    11000.67    180.31 o
   5  -5   2     5765.66     5662.19    120.71 o
   6  -5   2     2014.73     1833.48     50.36 o
   7  -5   2     1589.07     1696.97     72.22 o
   8  -5   2     1354.87     1235.88     53.51 o
   9  -5   2     1553.49     1557.19     52.32 o
  10  -5   2     1103.70     1019.99     64.74 o
  11  -5   2      632.83      591.49     53.67 o
 -10  -4   2      997.49      958.00     63.82 o
  -9  -4   2      677.70      647.48     33.53 o
  -8  -4   2     1666.95     1542.04     99.09 o
  -7  -4   2     7330.38     6927.11    581.37 o
  -6  -4   2     3073.15     2946.78     73.97 o
  -5  -4   2     3187.46     3043.00     73.41 o
  -4  -4   2     6656.48     7114.58    149.51 o
  -3  -4   2    18520.56    17984.44    354.78 o
  -2  -4   2    27036.80    26646.07    518.21 o
  -1  -4   2    28372.40    28461.51    552.34 o
   0  -4   2    26442.53    27140.09    571.60 o
   1  -4   2    60314.25    54711.30    857.69 o
   2  -4   2    21027.52    21143.10    335.68 o
   3  -4   2    17996.99    18202.63    290.85 o
   4  -4   2    12323.01    12079.61    196.35 o
   5  -4   2    10352.97    10340.51    207.23 o
   6  -4   2     7007.52     6520.27    449.45 o
   7  -4   2     2911.66     2747.16     70.62 o
   8  -4   2     2658.91     2632.39     71.40 o
   9  -4   2     1741.72     1700.10     80.39 o
  10  -4   2      684.59      642.56     52.06 o
  11  -4   2      856.96      875.55     62.45 o
 -11  -3   2      982.36     1180.30     69.24 o
 -10  -3   2      827.38      783.43     38.32 o
  -9  -3   2     1358.01     1308.18     92.72 o
  -8  -3   2     1470.67     1466.46     99.36 o
  -7  -3   2     5872.58     5374.43    295.97 o
  -6  -3   2     2640.87     2431.27     62.96 o
  -5  -3   2     1969.62     1942.06     51.27 o
  -4  -3   2    12110.78    11949.85    240.98 o
  -3  -3   2     8612.00     8478.60    172.68 o
  -2  -3   2     9914.44    10514.89    208.35 o
  -1  -3   2    21226.86    20832.02    424.91 o
   0  -3   2     7697.73     8323.08    164.24 o
   1  -3   2    92700.77    74198.97   1161.46 o
   2  -3   2    19462.91    18641.16    295.74 o
   3  -3   2     5924.58     6189.64    102.58 o
   4  -3   2    20763.28    19967.51    383.31 o
   5  -3   2    13969.11    13782.78    270.88 o
   6  -3   2    10793.92    10920.43    353.34 o
   7  -3   2     7685.95     7812.36    165.61 o
   8  -3   2     4359.51     3980.24    139.78 o
   9  -3   2     2462.21     2446.26    101.61 o
  10  -3   2     1046.93     1047.32     64.28 o
  11  -3   2     1661.47     1629.03     87.87 o
 -11  -2   2     1770.79     1849.88     88.02 o
 -10  -2   2     1437.29     1405.99     51.15 o
  -9  -2   2     1693.91     1694.59     67.79 o
  -8  -2   2     3607.65     3453.94     87.71 o
  -7  -2   2     6054.73     5699.25    285.06 o
  -6  -2   2     7146.22     7224.39    155.18 o
  -5  -2   2    10994.24    10647.02    218.48 o
  -4  -2   2    14996.79    14364.33    286.70 o
  -3  -2   2    18137.86    18286.37    359.11 o
  -2  -2   2     1114.38     1095.53     34.09 o
  -1  -2   2     8442.37     8837.81    194.20 o
   0  -2   2    17899.84    17598.57    529.19 o
   1  -2   2    30597.93    27660.46    436.51 o
   2  -2   2      958.18      988.24     24.83 o
   3  -2   2      737.92      715.39     31.07 o
   4  -2   2     8759.76     8711.08    143.23 o
   5  -2   2     4897.19     4748.76     83.14 o
   6  -2   2     6993.65     6823.62    218.45 o
   7  -2   2     9390.91     9367.29    275.13 o
   8  -2   2     2545.81     2576.65    101.53 o
   9  -2   2     2035.68     2003.86     89.85 o
  10  -2   2     2402.72     2392.36    105.12 o
  11  -2   2     1354.72     1298.09     78.17 o
 -11  -1   2     1399.74     1519.94     81.07 o
 -10  -1   2     1946.71     2137.99     96.19 o
  -9  -1   2     1849.89     1793.54     56.33 o
  -8  -1   2     2477.61     2298.46    204.52 o
  -7  -1   2    11634.99    10769.08    670.38 o
  -6  -1   2    13037.12    12675.57    259.37 o
  -5  -1   2    23959.22    23724.50    636.37 o
  -4  -1   2    43097.34    38384.48   1008.84 o
  -3  -1   2    21120.03    19975.42    529.57 o
  -2  -1   2    12379.40    12233.04    325.52 o
  -1  -1   2    65641.33    45002.66    782.75 o
   0  -1   2    22026.67    21339.47    557.59 o
   1  -1   2    24275.56    22696.50    614.39 o
   2  -1   2    26576.17    24492.40    388.31 o
   3  -1   2     2628.69     2391.27     50.86 o
   4  -1   2     3653.23     4060.38     87.53 o
   5  -1   2    17487.89    17574.32    503.47 o
   6  -1   2     8480.84     8198.95    327.69 o
   7  -1   2     4075.17     4092.92     95.37 o
   8  -1   2     7648.13     7518.93    231.08 o
   9  -1   2     4225.29     4116.66    146.57 o
  10  -1   2     1811.32     1982.87     92.75 o
  11  -1   2     2016.00     2100.51    101.76 o
 -11   0   2     1825.56     1812.17     91.00 o
 -10   0   2     1028.95     1226.87     70.46 o
  -9   0   2     1228.12     1161.83     42.21 o
  -8   0   2     1823.80     1803.94     72.79 o
  -7   0   2     8609.11     7261.13    220.40 o
  -6   0   2    14573.48    13872.07    387.20 o
  -5   0   2    13277.57    13267.45    366.66 o
  -4   0   2    27890.21    25397.43    674.93 o
  -3   0   2    30964.54    26155.26    689.05 o
  -2   0   2    20109.94    17264.18    455.37 o
  -1   0   2    12205.95    12327.47    218.14 o
   0   0   2    17136.83    17560.34    341.24 o
   1   0   2    42629.57    34795.83    791.27 o
   2   0   2     2605.23     3023.78     64.58 o
   3   0   2     2890.60     3129.89     68.42 o
   4   0   2    16438.50    16625.32    329.76 o
   5   0   2      434.92      551.29     21.30 o
   6   0   2     2433.43     2485.73     62.64 o
   7   0   2     6703.23     6976.64    368.50 o
   8   0   2     2083.19     1967.91     82.75 o
   9   0   2     2668.91     2590.77    104.05 o
  10   0   2     1270.75     1149.23     66.95 o
  11   0   2      672.34      775.85     58.32 o
 -12   1   2      920.51      921.89     65.73 o
 -11   1   2     1905.12     2011.88     98.17 o
 -10   1   2      947.75      912.04     61.23 o
  -9   1   2     1354.59     1402.07     73.21 o
  -8   1   2     4315.11     4074.14    142.53 o
  -6   1   2     7094.42     6978.59    209.94 o
  -5   1   2    11750.75    11428.03    319.56 o
  -4   1   2    29335.41    25999.53    690.81 o
  -3   1   2    28726.00    24403.10    643.86 o
  -2   1   2    15480.35    14872.46    236.23 o
  -1   1   2    63581.87    48748.43    890.49 o
   0   1   2    17477.54    17804.60    466.06 o
   1   1   2    25856.39    24737.57    479.54 o
   2   1   2    70674.23    60316.60   1162.44 o
   3   1   2    15693.17    16623.07    328.05 o
   4   1   2    19319.47    19816.78    391.69 o
   5   1   2    11624.87    12073.83    245.85 o
   6   1   2     3623.27     3783.98     89.08 o
   7   1   2    11182.96    11500.60    240.41 o
   8   1   2     7940.73     7966.88    175.65 o
   9   1   2     2014.52     1964.01     86.19 o
  10   1   2     1280.71     1228.47     68.25 o
  11   1   2     1128.19     1222.44     72.14 o
 -12   2   2     1121.95     1264.89     79.55 o
 -11   2   2     1866.61     1844.69     92.68 o
 -10   2   2     1947.94     1821.56     89.47 o
  -9   2   2     3372.28     3478.99    130.85 o
  -8   2   2     6599.75     6496.35    207.04 o
  -6   2   2     2809.15     2974.15    106.04 o
  -5   2   2     9427.70     9231.92    185.64 o
  -4   2   2    20720.73    19787.27    379.23 o
  -3   2   2    13649.46    13369.95    214.55 o
  -2   2   2     6466.20     6765.84    110.33 o
  -1   2   2     6322.99     6349.98     84.96 o
   0   2   2    10507.41     9998.16    314.26 o
   1   2   2    11059.90    11153.57    219.88 o
   2   2   2    22755.55    22477.43    438.69 o
   3   2   2    25843.59    25557.44    500.01 o
   4   2   2     9289.65     9601.69    197.13 o
   5   2   2     2635.96     2673.55     66.38 o
   6   2   2     7782.97     7892.72    169.55 o
   7   2   2     8165.42     8477.86    183.60 o
   8   2   2     3453.34     3563.80     91.48 o
   9   2   2     1227.36     1230.30     64.97 o
  10   2   2      689.96      688.13     51.61 o
 -12   3   2     1039.15     1015.02     69.55 o
 -11   3   2     1416.44     1348.71     77.33 o
 -10   3   2     2835.50     2933.16    121.53 o
  -9   3   2     7726.65     7640.77    241.92 o
  -8   3   2     5785.94     5815.32    190.16 o
  -7   3   2     6509.99     6745.53    209.17 o
  -6   3   2     6923.90     6911.42    220.97 o
  -5   3   2     5766.00     5597.99    102.85 o
  -4   3   2    25741.34    25102.83    399.33 o
  -3   3   2     6474.17     6609.66    109.86 o
  -2   3   2      689.84      765.61     48.98 o
  -1   3   2     7497.22     7506.17    122.00 o
   0   3   2      685.98      658.24     17.82 o
   1   3   2     8712.01     9018.21    180.17 o
   2   3   2    18971.76    19753.91    386.80 o
   3   3   2     9613.91     9786.50    198.63 o
   4   3   2    11123.30    12057.01    244.27 o
   5   3   2     3506.79     3747.33     87.92 o
   6   3   2     7232.35     6788.08    672.90 o
   7   3   2     7981.48     8377.46    182.12 o
   8   3   2     1745.18     1749.22     98.75 o
   9   3   2     1146.45     1110.07     60.61 o
  10   3   2     1050.14     1130.53     65.19 o
 -12   4   2      580.60      454.38     49.32 o
 -11   4   2     1890.12     2026.15     98.10 o
 -10   4   2     2714.39     2737.95    115.12 o
  -9   4   2     5667.85     6303.74    206.73 o
  -8   4   2     9039.12     9577.07    287.27 o
  -7   4   2     4151.41     4463.53    134.44 o
  -6   4   2     8943.33     9322.38    157.42 o
  -5   4   2    19646.43    19454.54    313.62 o
  -4   4   2    15804.77    16723.64    269.62 o
  -3   4   2    16353.93    16710.05    267.73 o
  -2   4   2     8567.52     8796.72    143.86 o
  -1   4   2    13955.39    14344.55    281.67 o
   0   4   2    11250.14    11711.18    231.45 o
   1   4   2     5513.03     5529.60    113.64 o
   2   4   2    22558.14    22835.94    447.90 o
   3   4   2     9485.50     9421.71    192.23 o
   4   4   2     8692.81     9032.03    226.39 o
   5   4   2     9528.77     9860.84    205.41 o
   6   4   2     4516.54     4507.28    105.26 o
   7   4   2     4323.09     4319.99    104.24 o
   8   4   2     2210.88     2194.64     99.01 o
   9   4   2     1217.53     1263.51     72.83 o
 -11   5   2      778.09      801.04     61.68 o
 -10   5   2     2049.44     1936.30     92.60 o
  -9   5   2     3527.44     3649.92    134.74 o
  -8   5   2     2843.54     2803.04     74.15 o
  -7   5   2     3521.65     3427.19     83.19 o
  -6   5   2     5066.59     5090.63     91.82 o
  -5   5   2     8101.40     8230.02    139.55 o
  -4   5   2     7828.88     7908.93    133.03 o
  -3   5   2     6638.26     6821.09    114.84 o
  -2   5   2    12611.83    13292.66    215.12 o
  -1   5   2     9994.62    10270.07    204.53 o
   0   5   2     9995.02    10324.24    155.57 o
   1   5   2     5818.60     6108.15    125.77 o
   2   5   2     5976.43     6102.15    160.35 o
   3   5   2    12163.92    12135.73    244.78 o
   5   5   2     3145.38     3005.68    117.64 o
   6   5   2     3252.32     3145.15    124.36 o
   7   5   2     2423.05     2312.05    101.53 o
   8   5   2     1227.54     1279.39     71.91 o
   9   5   2     1585.64     1475.36     82.07 o
 -11   6   2      976.41      908.99     62.98 o
 -10   6   2     1374.58     1344.89     73.36 o
  -9   6   2     2786.10     2808.97     77.45 o
  -8   6   2     2276.87     2165.14     61.71 o
  -7   6   2     2862.31     2955.35     74.66 o
  -6   6   2     3749.18     3822.35     72.43 o
  -5   6   2     2344.11     2336.55     47.79 o
  -4   6   2     6485.22     6676.48    114.74 o
  -3   6   2     4718.25     4578.61     81.08 o
  -2   6   2     9732.12     9854.83    162.84 o
  -1   6   2    21972.91    22229.59    434.71 o
   0   6   2     3990.94     4141.09    141.92 o
   1   6   2     2534.88     2357.93     92.14 o
   2   6   2    12344.21    12780.71    394.60 o
   4   6   2     5837.10     5802.64    199.10 o
   5   6   2     2358.64     2284.87     98.94 o
   6   6   2      960.46      944.41     58.25 o
   7   6   2     1240.28     1201.68     69.24 o
   8   6   2     1028.03      951.28     64.20 o
 -11   7   2     1069.79     1070.45     67.03 o
 -10   7   2     1317.47     1304.59     49.66 o
  -9   7   2     2168.06     2279.38     67.01 o
  -8   7   2     4008.96     4021.22     97.41 o
  -7   7   2     2093.22     2036.08     57.46 o
  -6   7   2     2459.57     2583.88     53.70 o
  -5   7   2     3671.99     3598.98     68.45 o
  -4   7   2     1727.30     1737.74     38.42 o
  -3   7   2     6040.47     6336.48    139.59 o
  -2   7   2    12621.69    13143.63    273.25 o
  -1   7   2     8835.98     8848.02    278.41 o
   1   7   2     3449.08     3476.01    128.79 o
   2   7   2    10166.79    10473.24    331.70 o
   3   7   2     6674.09     6522.54    221.39 o
   4   7   2     3200.97     3164.16    126.34 o
   5   7   2     1558.08     1491.85     77.49 o
   6   7   2      992.00      929.06     60.16 o
   7   7   2     1169.85     1044.11     66.11 o
 -10   8   2     1392.98     1391.97     76.04 o
  -9   8   2     3083.62     2998.84     80.86 o
  -8   8   2     1825.45     1815.16     55.76 o
  -7   8   2     2934.16     2830.43     72.91 o
  -6   8   2     4048.77     3876.73    131.76 o
  -5   8   2     1903.97     2027.02     56.35 o
  -4   8   2     3963.08     3758.26    137.76 o
  -3   8   2     8163.88     8098.17    176.58 o
  -2   8   2     8132.35     7900.38    173.86 o
  -1   8   2     6981.53     6687.74    220.17 o
   0   8   2     6853.34     6793.70    225.28 o
   1   8   2     5004.33     4978.47    175.74 o
   2   8   2     7812.87     7346.48    245.59 o
   3   8   2     5394.97     5353.38    190.55 o
   4   8   2     1980.76     1869.50     89.93 o
   5   8   2     2155.46     1861.41     92.14 o
   6   8   2     2044.17     1995.62     99.47 o
 -10   9   2      619.84      571.10     48.09 o
  -9   9   2     1040.45     1098.39     61.53 o
  -8   9   2     1457.58     1358.10     68.71 o
  -7   9   2     1065.90     1045.33     56.42 o
  -6   9   2     1381.13     1355.96     64.51 o
  -5   9   2     2441.01     2610.36     94.93 o
  -4   9   2     1870.76     1943.51     56.87 o
  -3   9   2     1622.55     1668.39     52.22 o
  -2   9   2     4324.57     4458.17    108.71 o
  -1   9   2     3323.35     3302.36     94.01 o
   0   9   2     2060.67     1958.44     87.41 o
   1   9   2     3913.90     3965.51    148.79 o
   2   9   2     2855.25     2827.35    118.63 o
   3   9   2      856.32      742.87     53.44 o
   4   9   2     2086.98     2046.61     99.01 o
   5   9   2     1959.77     1992.26     99.93 o
  -9  10   2      889.12      960.75     61.23 o
  -8  10   2      834.12      811.65     55.50 o
  -7  10   2     1501.85     1448.33     72.68 o
  -6  10   2     2701.30     2644.28    104.05 o
  -5  10   2     2442.63     2515.14    178.18 o
  -4  10   2     2043.11     2102.00     62.85 o
  -3  10   2     2651.34     2776.75     77.71 o
  -2  10   2     2585.16     2414.67    132.76 o
  -1  10   2     3731.17     3587.78    105.69 o
   0  10   2     3788.65     3743.05    144.74 o
   1  10   2     1218.29     1171.75     68.55 o
   2  10   2     1524.87     1466.50     79.55 o
   3  10   2      915.31      891.35     61.38 o
   4  10   2     1013.58      946.78     66.26 o
  -7  11   2     1436.97     1486.35     77.64 o
  -6  11   2     2272.36     2506.03    105.50 o
  -5  11   2     1804.04     2115.24     93.29 o
  -4  11   2     1277.78     1347.80     95.01 o
  -3  11   2     1455.35     1415.23     68.71 o
  -2  11   2     2517.02     2623.56     98.06 o
  -1  11   2     2192.63     2011.87     74.62 o
   0  11   2     1492.72     1618.72     84.59 o
   1  11   2      718.81      695.46     55.19 o
   2  11   2      443.61      320.10     40.46 o
  -5  12   2     1193.83     1245.11     72.98 o
  -4  12   2     1155.51     1143.89     66.49 o
  -3  12   2     1685.84     1639.49    138.37 o
  -2  12   2     2237.96     2179.23     70.41 o
  -1  12   2     1814.85     1782.63    157.45 o
  -2 -12   3       29.30       27.94     26.18 o
  -1 -12   3        4.53       -2.06     21.83 o
   0 -12   3        1.15       -5.00     14.57 o
   1 -12   3       18.62       26.74     15.92 o
   2 -12   3      246.34      242.76     38.02 o
   3 -12   3        2.21      -10.00     23.74 o
   4 -12   3       13.41       20.08     25.04 o
   5 -12   3        7.66       -4.35     26.03 o
  -4 -11   3      135.36      147.72     36.34 o
  -3 -11   3      371.49      386.51     44.74 o
  -2 -11   3      237.47      279.25     38.32 o
  -1 -11   3      286.62      310.86     37.79 o
   0 -11   3       18.81       22.83     20.08 o
   1 -11   3        8.64       -4.57     13.47 o
   2 -11   3       88.75       86.49     18.59 o
   3 -11   3        3.09        7.63     22.52 o
   4 -11   3        8.31       -8.40     21.91 o
   5 -11   3      215.22      219.63     33.90 o
   6 -11   3      412.48      402.16     44.05 o
   7 -11   3      145.65       83.59     28.48 o
  -5 -10   3       28.61       15.12     27.41 o
  -4 -10   3        3.98      -25.04     18.86 o
  -3 -10   3      622.73      569.58     48.32 o
  -2 -10   3      519.81      533.54     44.96 o
  -1 -10   3      112.32       85.58     25.04 o
   0 -10   3      263.75      277.27     32.22 o
   1 -10   3      124.37      111.98     16.79 o
   2 -10   3        2.45        7.61     28.97 o
   3 -10   3      440.46      481.71     41.61 o
   4 -10   3       61.98       82.45     25.57 o
   5 -10   3       54.81       71.23     25.80 o
   6 -10   3       39.07       44.96     23.67 o
   7 -10   3        2.69       -4.50     22.60 o
   8 -10   3        0.26       -8.47     20.92 o
  -6  -9   3      132.81      123.82     34.12 o
  -5  -9   3      113.27      101.00     31.22 o
  -4  -9   3       42.20       24.28     24.43 o
  -3  -9   3        9.61       -2.75     20.31 o
  -2  -9   3       16.43       25.73     19.24 o
  -1  -9   3        0.23       10.23     16.18 o
   0  -9   3        0.20       -1.15     14.20 o
   1  -9   3       67.97       55.29     13.21 o
   2  -9   3       35.35       55.11     15.80 o
   3  -9   3       73.55       81.00     22.90 o
   4  -9   3        2.47       -6.03     15.65 o
   5  -9   3       13.71       -0.08     17.71 o
   6  -9   3        1.16       14.58     20.08 o
   7  -9   3        0.08       18.47     19.39 o
   8  -9   3        0.30       11.68     19.70 o
   9  -9   3       10.43       15.19     22.52 o
  -7  -8   3        0.31       -5.11     24.58 o
  -6  -8   3        9.92       16.49     22.52 o
  -5  -8   3       30.50       59.09     26.87 o
  -4  -8   3       16.59        1.60     19.77 o
  -3  -8   3       22.16       21.15     19.77 o
  -2  -8   3      872.45      919.45     53.74 o
  -1  -8   3       92.91       63.29     19.39 o
   0  -8   3       15.31        0.31     13.05 o
   1  -8   3      181.10      158.27     29.81 o
   2  -8   3     1520.86     1415.45     44.52 o
   3  -8   3      146.80      144.22     14.29 o
   4  -8   3      107.34      110.46     21.53 o
   5  -8   3       43.64       51.12     11.57 o
   6  -8   3      116.39       86.45     14.05 o
   7  -8   3       13.13       25.69     12.27 o
   8  -8   3       20.73       17.74     13.74 o
   9  -8   3       67.03       48.17     37.71 o
  10  -8   3       21.09       34.85     16.65 o
  -8  -7   3      448.80      465.98     49.47 o
  -7  -7   3      146.72      157.80     32.98 o
  -6  -7   3      316.82      314.90     37.86 o
  -5  -7   3      716.69      690.58     50.69 o
  -4  -7   3      257.74      268.41     31.83 o
  -3  -7   3       35.81       21.76     15.96 o
  -2  -7   3      338.17      382.01     34.28 o
  -1  -7   3      316.80      309.26     28.70 o
   0  -7   3      353.41      387.66     30.15 o
   1  -7   3     1517.44     1515.97     62.29 o
   2  -7   3     2821.51     3038.10     59.33 o
   3  -7   3       54.50       58.87      7.23 o
   4  -7   3      146.09      123.09     12.30 o
   5  -7   3       85.80       83.38     12.45 o
   6  -7   3        3.72        0.77     10.09 o
   7  -7   3       34.91       18.58     12.13 o
   8  -7   3       16.18       17.31     12.34 o
   9  -7   3        0.92      -15.08     11.70 o
  10  -7   3        0.78       13.20     16.18 o
  -9  -6   3       13.43       12.67     22.29 o
  -8  -6   3      113.18       86.26     28.93 o
  -7  -6   3       27.53       41.61     22.06 o
  -6  -6   3      443.23      421.71     40.46 o
  -5  -6   3      622.65      695.69     47.71 o
  -4  -6   3      107.38      101.99     21.91 o
  -3  -6   3      412.13      276.81     27.86 o
  -2  -6   3       38.93       40.31     15.42 o
  -1  -6   3       22.07       10.92     11.99 o
   0  -6   3       69.44       59.86      4.74 o
   1  -6   3     1364.57     1361.75     38.76 o
   2  -6   3     7374.28     7803.31    130.18 o
   3  -6   3      246.57      258.09     11.39 o
   4  -6   3      155.79      137.00     12.12 o
   5  -6   3      374.04      365.03     33.44 o
   6  -6   3       86.21       65.70     12.76 o
   7  -6   3       55.62       35.74     12.20 o
   8  -6   3        0.31      -11.49     11.23 o
   9  -6   3       44.27       45.15     15.79 o
  10  -6   3       39.72       42.54     17.06 o
  11  -6   3       13.11      -12.06     20.46 o
 -10  -5   3       62.31      113.06     31.83 o
  -9  -5   3       86.69       83.82     27.94 o
  -8  -5   3      118.36      100.54     26.26 o
  -7  -5   3       67.36       50.69     19.77 o
  -6  -5   3       70.02       44.04     11.84 o
  -5  -5   3       51.55       57.39     11.41 o
  -4  -5   3      183.19      179.93     13.72 o
  -3  -5   3      440.49      415.82     18.36 o
  -2  -5   3       18.81       31.58      6.54 o
  -1  -5   3     8344.18     9398.87    191.84 o
   0  -5   3       62.24       38.17      4.51 o
   1  -5   3       23.33       12.50      3.90 o
   2  -5   3     1818.70     1757.18     34.43 o
   3  -5   3      269.67      333.29     11.60 o
   4  -5   3      465.41      460.28     13.87 o
   5  -5   3       16.64       12.79      8.31 o
   6  -5   3      216.46      229.66     17.30 o
   7  -5   3      665.69      670.25     29.72 o
   8  -5   3        1.57       -1.66     10.85 o
   9  -5   3       12.98       -1.77     16.79 o
  10  -5   3       67.82       43.44     24.12 o
  11  -5   3       28.93       37.48     26.72 o
 -10  -4   3       96.21      105.43     28.40 o
  -9  -4   3        2.34       17.99     14.01 o
  -8  -4   3      191.10      197.33     19.46 o
  -7  -4   3      611.18      555.41     43.09 o
  -6  -4   3      150.93      101.49     13.63 o
  -5  -4   3        0.00        6.55      8.60 o
  -4  -4   3     2705.02     2728.44     65.43 o
  -3  -4   3      810.43      755.82     24.86 o
  -2  -4   3     1662.12     1772.57     41.93 o
  -1  -4   3     1761.79     1960.08     62.20 o
   0  -4   3       39.83       14.26      5.99 o
   1  -4   3       16.93       18.30      5.90 o
   2  -4   3        8.21       16.05      3.86 o
   3  -4   3       15.89       27.60      5.12 o
   4  -4   3      583.91      627.78     22.77 o
   5  -4   3      426.29      418.43     42.14 o
   6  -4   3       82.24       81.59     12.47 o
   7  -4   3      302.47      262.22     27.67 o
   8  -4   3      591.30      597.63     30.13 o
   9  -4   3      358.95      361.85     39.24 o
  10  -4   3       59.73       65.58     26.26 o
  11  -4   3       12.26        7.79     22.44 o
 -11  -3   3        2.75        8.11     16.19 o
 -10  -3   3      161.36      157.60     38.48 o
  -9  -3   3      113.40      117.30     32.06 o
  -8  -3   3       86.07       93.42     14.93 o
  -7  -3   3       58.82       47.45     12.73 o
  -6  -3   3      256.28      232.85     32.37 o
  -5  -3   3      351.97      346.61     18.70 o
  -4  -3   3        5.48       14.41      7.09 o
  -3  -3   3     1939.10     2006.44     48.32 o
  -2  -3   3     3250.81     3429.39     72.97 o
  -1  -3   3      377.59      422.38      9.82 o
   0  -3   3     3987.85     4446.97     96.72 o
   1  -3   3     5182.47     5517.83     91.12 o
   2  -3   3      323.76      363.81      9.83 o
   3  -3   3     1446.61     1530.70     38.22 o
   4  -3   3      168.76      187.15     14.62 o
   5  -3   3        1.03        0.36      6.02 o
   6  -3   3     1636.08     1612.76     46.21 o
   7  -3   3       39.60       27.47     11.69 o
   8  -3   3      722.15      694.24     48.25 o
   9  -3   3      202.66      185.89     31.38 o
  10  -3   3      342.56      327.27     39.77 o
  11  -3   3       24.96       31.83     26.72 o
 -11  -2   3       12.03        8.40     23.59 o
 -10  -2   3       60.91       59.44     17.06 o
  -9  -2   3      202.70      186.30     19.68 o
  -8  -2   3        1.12       -6.17      9.44 o
  -7  -2   3      938.99      831.20     42.37 o
  -6  -2   3       11.37       15.30      8.23 o
  -5  -2   3     1293.63     1230.69     52.90 o
  -4  -2   3        9.33        2.44      9.62 o
  -3  -2   3     4249.26     4430.81    127.87 o
  -2  -2   3     7832.47     8660.15    233.37 o
  -1  -2   3     2364.38     2545.42     72.14 o
   0  -2   3      422.34      468.81     19.16 o
   1  -2   3     2861.68     3067.18     76.95 o
   2  -2   3     3597.79     3605.53     74.43 o
   3  -2   3      139.59      137.50      9.21 o
   4  -2   3     1539.06     1691.03     49.54 o
   5  -2   3      463.28      438.76     14.37 o
   6  -2   3      832.32      738.67     41.76 o
   7  -2   3      393.52      360.33     33.28 o
   8  -2   3      368.19      363.00     35.42 o
   9  -2   3        8.10        8.70     20.38 o
  10  -2   3        0.68       -2.75     21.30 o
  11  -2   3       53.71       38.17     27.33 o
 -11  -1   3        3.12      -19.24     24.58 o
 -10  -1   3       49.61       63.99     15.86 o
  -9  -1   3       52.03       30.60     13.09 o
  -8  -1   3      149.13      124.80     15.69 o
  -7  -1   3     1630.53     1543.38     70.16 o
  -6  -1   3       19.97       13.05     15.80 o
  -5  -1   3     3256.54     3563.96    115.05 o
  -4  -1   3     4016.35     4272.17    128.48 o
  -3  -1   3     3661.70     3676.33    108.25 o
  -2  -1   3      132.86      151.31     11.30 o
  -1  -1   3      827.04      904.10     29.62 o
   0  -1   3      111.89      140.62     10.00 o
   1  -1   3        2.70        3.94      5.50 o
   2  -1   3       90.85       91.40      4.69 o
   3  -1   3       12.04       17.54      3.32 o
   4  -1   3       68.45       55.46      9.05 o
   5  -1   3       40.51       50.32      7.81 o
   6  -1   3        7.35       10.15     15.42 o
   7  -1   3       14.75       22.22     14.66 o
   8  -1   3       92.71       93.21     23.67 o
   9  -1   3       76.05       65.42     26.11 o
  10  -1   3       70.32       54.58     24.96 o
  11  -1   3      171.93      147.41     34.12 o
 -12   0   3        0.84       22.22     25.65 o
 -11   0   3       26.16       14.73     27.02 o
 -10   0   3       58.55       52.88     14.49 o
  -9   0   3       74.91       57.51     13.05 o
  -8   0   3      943.66     1000.75     57.79 o
  -7   0   3      115.71       87.64     22.14 o
  -6   0   3       39.72       57.87     18.32 o
  -5   0   3      515.38      555.91     33.90 o
  -4   0   3      329.08      329.49     24.20 o
  -3   0   3       34.00       45.73      9.54 o
  -2   0   3     3908.62     3863.82    110.24 o
  -1   0   3       23.61       35.59     15.96 o
   0   0   3     2120.26     2198.78     37.58 o
   1   0   3       65.96       60.46      4.01 o
   2   0   3     1242.79     1157.63     28.58 o
   3   0   3      162.17      150.85     14.12 o
   4   0   3     2581.46     2538.05     59.94 o
   5   0   3      641.74      665.46     35.96 o
   6   0   3       71.50       84.89     11.41 o
   7   0   3      553.81      503.00     26.99 o
   8   0   3      137.03      118.63     24.89 o
   9   0   3      389.82      350.25     36.57 o
  10   0   3        7.92       -9.70     20.76 o
  11   0   3        1.13      -20.46     24.12 o
 -12   1   3       30.40       76.65     32.44 o
 -11   1   3        4.52        3.28     23.44 o
 -10   1   3        2.01       15.73     20.84 o
  -9   1   3       64.84       65.19     25.12 o
  -8   1   3      333.79      320.48     36.49 o
  -7   1   3      137.98      126.80     24.12 o
  -6   1   3      164.21      189.48     23.59 o
  -5   1   3      136.87      116.72     17.94 o
  -4   1   3      944.37      922.12     40.38 o
  -3   1   3    10242.64    10180.09    203.27 o
  -2   1   3     1002.05     1010.04     27.11 o
  -1   1   3     1008.46     1127.97     20.79 o
   0   1   3       10.72       27.18      6.15 o
   1   1   3     1746.09     1708.60     38.46 o
   2   1   3     5969.88     6619.92    134.88 o
   3   1   3      460.41      462.37     17.68 o
   4   1   3      606.02      530.85     21.11 o
   5   1   3     3567.74     3767.53     87.15 o
   6   1   3      683.23      643.00     56.64 o
   7   1   3        6.42        7.69     10.22 o
   8   1   3      370.27      388.73     34.89 o
   9   1   3       19.67       25.50     21.76 o
  10   1   3        8.95       -7.33     21.99 o
 -12   2   3       60.90       71.00     31.22 o
 -11   2   3       67.37       91.30     30.38 o
 -10   2   3        0.28       23.59     23.36 o
  -9   2   3        1.37      -23.36     15.57 o
  -8   2   3       29.64       41.83     20.15 o
  -7   2   3      791.35      787.53     49.55 o
  -6   2   3      882.47      814.10     44.74 o
  -5   2   3      787.86      981.13     46.49 o
  -4   2   3        5.43       14.55      7.35 o
  -3   2   3    11788.83    11552.38    186.35 o
  -2   2   3     7883.36     8764.83    141.56 o
  -1   2   3     3146.45     3221.48     54.44 o
   0   2   3     1629.72     1526.83     35.37 o
   1   2   3     7042.28     7416.82    149.53 o
   2   2   3     4215.71     4325.56     91.90 o
   3   2   3        9.96       35.48      9.77 o
   4   2   3      794.33      880.72     35.65 o
   5   2   3        0.27       -8.72      6.51 o
   6   2   3      125.28      124.76     39.81 o
   7   2   3      300.74      354.58     22.79 o
   8   2   3        2.57      -10.53     14.81 o
   9   2   3        4.57       -3.66     18.40 o
  10   2   3        1.73       34.73     23.44 o
 -12   3   3      247.38      298.87     43.06 o
 -11   3   3      173.99      159.63     35.19 o
 -10   3   3       18.12       42.14     26.95 o
  -9   3   3       54.56       18.63     23.05 o
  -8   3   3      620.35      703.86     49.01 o
  -7   3   3      256.76      220.70     28.32 o
  -6   3   3     3373.87     3474.39     81.05 o
  -5   3   3       48.07       64.27      6.81 o
  -4   3   3        2.03        0.94      4.28 o
  -3   3   3       92.99       91.77     11.19 o
  -1   3   3     4480.06     5070.38     69.37 o
   0   3   3      767.38      759.66     20.89 o
   1   3   3     2449.44     2620.13     58.12 o
   2   3   3        0.23       -5.45      4.18 o
   3   3   3       78.34       54.34     16.18 o
   4   3   3      308.81      359.07     39.32 o
   5   3   3       89.74      113.47     13.02 o
   6   3   3      281.85      248.48     18.60 o
   7   3   3       11.48       12.25     11.65 o
   8   3   3        3.72       -4.16     24.35 o
   9   3   3      155.52      143.06     26.95 o
  10   3   3       63.44       63.97     26.64 o
 -12   4   3      155.53      178.94     37.10 o
 -11   4   3        3.32      -31.49     20.99 o
 -10   4   3       49.21       39.24     24.73 o
  -9   4   3       39.74       11.76     22.90 o
  -8   4   3       86.40       62.60     24.20 o
  -7   4   3      154.67      165.86     15.98 o
  -6   4   3      107.15      104.44      8.91 o
  -5   4   3       28.06       20.31      6.09 o
  -4   4   3      190.51      192.55     10.14 o
  -3   4   3      936.81     1004.32     22.92 o
  -2   4   3      669.86      613.14     18.11 o
  -1   4   3        0.24       -5.24      4.04 o
   0   4   3     1533.18     1407.49     34.13 o
   1   4   3     1550.96     1481.08     37.06 o
   2   4   3        3.40        6.54     10.34 o
   3   4   3     1032.48     1008.33     30.84 o
   4   4   3      204.40      175.62     13.86 o
   5   4   3      914.52      870.93     31.59 o
   6   4   3        6.58        5.04     10.22 o
   7   4   3        8.73       18.91     14.62 o
   8   4   3       92.70       94.51     25.35 o
 -11   5   3        6.17      -20.08     22.90 o
 -10   5   3        1.39       -4.35     20.31 o
  -9   5   3       62.24       49.32     23.44 o
  -8   5   3       30.97       36.14     13.64 o
  -7   5   3      682.42      617.12     24.93 o
  -6   5   3       34.29       26.94      8.42 o
  -5   5   3      127.14      111.73      9.18 o
  -4   5   3      613.72      561.51     17.56 o
  -3   5   3      699.90      614.96     17.62 o
  -2   5   3      922.67      871.40     21.15 o
  -1   5   3     2860.74     2814.24     62.21 o
   0   5   3     1339.79     1399.48     53.32 o
   1   5   3     1292.58     1098.15     29.64 o
   2   5   3     3185.31     2979.83     67.98 o
   3   5   3      482.87      517.56     20.97 o
   4   5   3       89.26       95.73     20.38 o
   5   5   3       37.44       47.56     19.01 o
   6   5   3      213.50      210.78     30.00 o
   7   5   3       31.07        7.41     19.24 o
   8   5   3      254.04      288.57     35.96 o
 -11   6   3       27.79       23.89     26.72 o
 -10   6   3       13.98       -1.60     23.21 o
  -9   6   3       36.92        7.75     13.82 o
  -8   6   3       49.13       61.45     14.89 o
  -7   6   3     2160.83     2187.49     48.06 o
  -6   6   3       44.69       34.52      8.04 o
  -5   6   3       10.18        9.43      6.81 o
  -4   6   3      509.35      515.09     17.77 o
  -3   6   3     2338.38     2214.94     44.24 o
  -2   6   3     1695.08     1657.03     34.87 o
  -1   6   3       73.14       68.95      7.48 o
   0   6   3       71.86       34.51     13.44 o
   1   6   3       70.70       69.55     17.41 o
   2   6   3      323.54      346.74     31.22 o
   3   6   3       16.69       16.18     14.66 o
   4   6   3      119.13       97.18     22.44 o
   5   6   3       41.17       53.59     21.60 o
   6   6   3       40.56        2.67     18.70 o
   7   6   3        3.20       24.05     21.38 o
   8   6   3       60.76       39.54     25.88 o
 -11   7   3       22.44      -14.66     23.59 o
 -10   7   3      285.73      328.78     26.52 o
  -9   7   3       27.10       10.42     20.50 o
  -8   7   3       31.89       29.01     13.99 o
  -7   7   3      102.31      118.37     15.83 o
  -6   7   3      101.35       98.77     11.13 o
  -5   7   3      478.33      483.22     18.82 o
  -4   7   3       15.96       18.93      7.15 o
  -3   7   3      927.68      902.31     34.01 o
  -2   7   3       92.63       90.58     12.55 o
  -1   7   3       67.48       85.88     18.02 o
   0   7   3       72.10       53.97     17.79 o
   1   7   3      255.23      239.02     27.71 o
   2   7   3      287.30      310.86     33.28 o
   3   7   3      153.07      135.50     25.04 o
   4   7   3      437.39      414.53     39.85 o
   5   7   3      139.97      140.85     28.02 o
   6   7   3       28.25       23.82     21.99 o
   7   7   3      123.77      135.20     30.99 o
 -10   8   3       27.93       37.06     16.43 o
  -9   8   3       91.79       68.53     17.34 o
  -8   8   3        1.16       -3.31     12.58 o
  -7   8   3       14.55        7.33     15.73 o
  -6   8   3     1375.59     1377.40     44.18 o
  -5   8   3      455.38      482.54     24.52 o
  -4   8   3      373.90      411.24     23.18 o
  -3   8   3      906.24      851.96     32.69 o
  -2   8   3      530.84      522.86     26.38 o
  -1   8   3      347.55      327.88     31.60 o
   0   8   3      138.27      111.08     24.28 o
   1   8   3       14.85        9.54     16.95 o
   2   8   3       13.40       15.50     20.38 o
   3   8   3       34.80       33.13     20.99 o
   4   8   3       16.85        9.70     19.39 o
   5   8   3      170.65      163.29     32.44 o
   6   8   3       24.39       41.07     24.66 o
  -9   9   3       66.31       49.32     24.89 o
  -8   9   3       11.82       -5.11     17.94 o
  -7   9   3      173.16      250.09     31.07 o
  -6   9   3       22.79       18.70     19.16 o
  -5   9   3       28.89       49.57     13.26 o
  -4   9   3       52.28       58.18     13.71 o
  -3   9   3       16.70       13.63     11.93 o
  -2   9   3      415.32      390.99     25.84 o
  -1   9   3        9.27       23.76     19.43 o
   0   9   3      447.77      499.57     41.61 o
   1   9   3      111.72      116.27     27.33 o
   2   9   3       70.08       56.57     23.44 o
   3   9   3       90.15       74.66     26.95 o
   4   9   3      370.58      294.67     38.48 o
   5   9   3      280.92      261.77     39.47 o
  -8  10   3       12.49       13.59     22.52 o
  -7  10   3       88.87       90.23     26.95 o
  -6  10   3       35.88       42.90     22.98 o
  -5  10   3       38.31       25.54     13.44 o
  -4  10   3        4.05       -2.30     12.51 o
  -3  10   3       84.67       86.32     16.52 o
  -2  10   3       74.41       92.15     16.87 o
  -1  10   3      191.77      195.93     21.02 o
   0  10   3       72.87       90.31     26.72 o
   1  10   3        2.21       -5.57     18.32 o
   2  10   3       41.86       16.34     23.51 o
   3  10   3        0.77      -18.17     18.70 o
  -7  11   3       11.11        2.14     24.05 o
  -6  11   3        5.82       23.74     24.35 o
  -5  11   3       30.25       28.25     24.51 o
  -4  11   3       18.43       35.57     15.62 o
  -3  11   3       20.43        9.71     16.72 o
  -2  11   3       42.77       28.81     17.21 o
  -1  11   3      165.68      169.07     21.43 o
   0  11   3       65.63      107.95     27.94 o
   1  11   3       10.61      -19.01     20.69 o
   2  11   3        0.62       -8.70     22.75 o
  -4  12   3        9.34       24.81     24.05 o
  -3  12   3        0.85        0.99     20.00 o
  -2  12   3        1.97       -9.01     23.89 o
  -2 -12   4     1249.42     1451.31     81.23 o
  -1 -12   4     1807.75     1755.53     88.40 o
   0 -12   4     1214.53     1167.72    104.97 o
   1 -12   4      652.82      684.74     36.39 o
   2 -12   4     2315.15     2203.80    103.21 o
   3 -12   4     2416.07     2369.84    108.17 o
   4 -12   4     2160.83     2130.97    102.83 o
   5 -12   4     1787.88     1651.09     87.26 o
  -4 -11   4      695.19      756.99     62.98 o
  -3 -11   4     1260.62     1272.06     76.57 o
  -2 -11   4     2475.39     2364.34    107.18 o
  -1 -11   4     1897.94     1922.25     91.38 o
   0 -11   4      926.71      780.89     52.22 o
   1 -11   4     1109.59     1044.67     80.08 o
   2 -11   4     2704.71     2497.02    107.26 o
   3 -11   4     1968.67     1912.03     90.54 o
   4 -11   4     2037.86     2006.23     94.89 o
   5 -11   4     1499.16     1473.98     78.25 o
   6 -11   4     1237.48     1299.09     73.29 o
   7 -11   4     1357.70     1356.72     76.87 o
  -5 -10   4      701.72      698.36     59.93 o
  -4 -10   4     1646.03     1708.65     90.85 o
  -3 -10   4     2910.14     2823.84    121.08 o
  -2 -10   4     3080.45     2900.64    120.39 o
  -1 -10   4     3949.33     3880.16    145.43 o
   0 -10   4     3178.28     3062.17    118.94 o
   1 -10   4     1879.94     1766.27     56.54 o
   2 -10   4     4901.47     4798.41    197.76 o
   3 -10   4     2787.67     2466.87    103.67 o
   4 -10   4     1251.65     1238.70     66.95 o
   5 -10   4     1479.98     1509.86     76.04 o
   6 -10   4     1663.63     1532.61     76.80 o
   7 -10   4      966.56      901.35     59.62 o
   8 -10   4      466.99      467.89     45.50 o
  -7  -9   4      464.06      357.35     50.00 o
  -6  -9   4     1249.53     1232.52     80.23 o
  -5  -9   4     1526.26     1461.16     83.06 o
  -4  -9   4     1577.40     1654.76     86.04 o
  -3  -9   4     3151.36     3182.10    128.79 o
  -2  -9   4     5101.38     5064.36    180.39 o
  -1  -9   4     6332.01     6201.91    209.02 o
   0  -9   4     6445.49     6508.41    214.75 o
   1  -9   4     5474.22     5534.07    226.01 o
   2  -9   4     8618.78     8133.26    180.34 o
   3  -9   4     3062.44     3029.42    115.12 o
   4  -9   4     2217.99     2123.11     89.01 o
   5  -9   4     3824.82     3721.45    133.82 o
   6  -9   4     2185.94     2066.08     89.01 o
   7  -9   4      970.82      958.91     58.10 o
   8  -9   4      365.57      291.01     36.72 o
   9  -9   4      526.58      478.52     32.44 o
  -8  -8   4      611.29      583.93     58.17 o
  -7  -8   4      713.77      731.50     59.24 o
  -6  -8   4     2816.33     2838.42    125.89 o
  -5  -8   4     2199.82     2288.38    106.04 o
  -4  -8   4     1018.96     1034.72     62.60 o
  -3  -8   4     3485.83     3348.68    130.31 o
  -2  -8   4     6747.60     6686.06    223.91 o
  -1  -8   4     6572.35     6902.94    226.50 o
   0  -8   4    11272.62    11167.17    344.91 o
   1  -8   4     9449.26     9503.08    205.26 o
   2  -8   4     8269.63     8482.51    184.31 o
   3  -8   4     5890.79     5835.40    187.03 o
   4  -8   4     5762.65     5863.41    187.57 o
   5  -8   4     7699.56     7884.27    318.91 o
   6  -8   4     4877.06     4782.30    212.46 o
   7  -8   4     1393.86     1292.47     45.92 o
   8  -8   4     1016.10      973.55     57.56 o
   9  -8   4     1204.72     1204.57     47.67 o
  10  -8   4      983.77     1003.50     44.60 o
  -8  -7   4      723.03      696.00     58.48 o
  -7  -7   4     2374.87     2227.92    105.20 o
  -6  -7   4     3869.21     3719.85    146.80 o
  -5  -7   4     2339.80     2463.13    106.72 o
  -4  -7   4     2266.00     2222.27     95.65 o
  -3  -7   4     2460.12     2758.26    108.63 o
  -2  -7   4     5407.27     5629.28    188.87 o
  -1  -7   4    10018.14    10429.49    323.84 o
   0  -7   4     6169.43     6286.87    202.38 o
   1  -7   4     5118.18     4986.68    114.09 o
   2  -7   4     7487.46     7202.99    340.96 o
   3  -7   4     2904.93     3002.23     56.89 o
   4  -7   4     6542.06     6656.69    173.33 o
   5  -7   4     8677.85     8960.48    184.16 o
   6  -7   4     3776.96     3637.97     87.05 o
   7  -7   4     2829.35     2818.87     74.06 o
   8  -7   4     2337.70     2363.79     67.37 o
   9  -7   4     2327.00     2290.03     68.90 o
  10  -7   4     1437.29     1449.41     54.29 o
  -9  -6   4      742.24      787.91     61.23 o
  -8  -6   4     1655.73     1481.85     80.62 o
  -7  -6   4     2702.12     2540.31    110.16 o
  -6  -6   4     8559.82     8602.89    282.77 o
  -5  -6   4     5706.04     5926.55    202.30 o
  -4  -6   4     1984.45     2052.72     86.11 o
  -3  -6   4    10682.42    10280.40    320.71 o
  -2  -6   4     8757.61     8770.08    274.44 o
  -1  -6   4     7514.21     8266.09    166.76 o
   0  -6   4     9983.05    10765.22    214.15 o
   1  -6   4     1417.49     1479.89     36.65 o
   2  -6   4     6265.57     6796.01    114.85 o
   3  -6   4     4235.86     4511.43     79.50 o
   4  -6   4     1476.28     1272.55     91.88 o
   5  -6   4     7175.04     7298.07    156.57 o
   6  -6   4     3578.69     3390.50     81.72 o
   7  -6   4     2983.42     2972.39     76.14 o
   8  -6   4     4682.79     4394.25    105.99 o
   9  -6   4     2543.85     2543.71     73.10 o
  10  -6   4     1442.47     1509.67     78.25 o
 -10  -5   4     1117.10     1109.61     70.69 o
  -9  -5   4      669.90      533.16     48.25 o
  -8  -5   4     1494.47     1512.00     78.10 o
  -7  -5   4     6262.05     6145.26    211.31 o
  -6  -5   4     9085.88     9134.65    194.63 o
  -5  -5   4     9193.20     9724.35    203.72 o
  -4  -5   4    10173.83    10127.80    208.70 o
  -3  -5   4    21584.98    21882.86    430.94 o
  -2  -5   4    25267.77    26231.47    510.56 o
  -1  -5   4     9400.11    10393.87    209.62 o
   0  -5   4    16333.26    17777.45    438.92 o
   1  -5   4    17054.74    17850.35    286.13 o
   2  -5   4     5279.25     5423.66     92.25 o
   3  -5   4     5546.85     6116.94    103.36 o
   4  -5   4     2463.56     2386.45     64.70 o
   5  -5   4     1940.68     1966.59    133.18 o
   6  -5   4     4125.00     4280.96     98.11 o
   7  -5   4     3980.53     3885.40     93.41 o
   8  -5   4     3153.86     3015.26     79.25 o
   9  -5   4     1806.92     1802.96     58.37 o
  10  -5   4      966.15      881.35     61.68 o
 -10  -4   4      949.22      982.66     64.43 o
  -9  -4   4      833.35      872.18     39.68 o
  -8  -4   4     1764.88     1749.65     55.57 o
  -7  -4   4     3715.45     3461.30    135.39 o
  -6  -4   4     6943.10     7204.59    157.21 o
  -5  -4   4     8277.47     8738.03    184.06 o
  -4  -4   4    14143.29    14323.57    288.27 o
  -3  -4   4    20721.27    21285.56    419.02 o
  -2  -4   4    11645.03    12576.47    249.54 o
  -1  -4   4    17444.62    17745.53    346.33 o
   0  -4   4    15572.19    15716.75    485.11 o
   1  -4   4    22439.41    23308.29    369.71 o
   2  -4   4    24540.49    24380.18    386.46 o
   3  -4   4     3798.68     3825.94     85.08 o
   4  -4   4     2455.64     2307.67     66.19 o
   5  -4   4     9700.49    10060.72    203.24 o
   6  -4   4     5402.73     5264.05    116.22 o
   7  -4   4     4850.35     4751.45    109.54 o
   8  -4   4     3643.58     3615.08     90.81 o
   9  -4   4     1668.58     1500.40     75.58 o
  10  -4   4     1109.00     1078.31     66.72 o
  11  -4   4     1058.56     1037.54     70.31 o
 -11  -3   4     1153.50     1217.90     50.72 o
 -10  -3   4     1896.51     1955.12     79.66 o
  -9  -3   4     1524.79     1530.88     52.82 o
  -8  -3   4     2299.72     2308.12     66.32 o
  -7  -3   4     2240.67     2029.15     90.65 o
  -6  -3   4     6876.77     6932.31    208.41 o
  -5  -3   4    13482.55    13318.64    271.02 o
  -4  -3   4     4884.58     4875.19    106.09 o
  -3  -3   4    21680.32    22689.10    598.74 o
  -2  -3   4     6954.80     7145.25    194.13 o
  -1  -3   4     2754.66     3035.22     86.26 o
   0  -3   4    39458.56    38606.54   1320.96 o
   1  -3   4    36191.65    33622.82    529.23 o
   2  -3   4    15020.23    15406.23    246.67 o
   3  -3   4    11842.86    12316.62    239.84 o
   4  -3   4     8241.31     8412.51    169.43 o
   5  -3   4    18691.68    18469.35    358.98 o
   6  -3   4     7540.70     7584.75    159.32 o
   7  -3   4     4624.02     4513.71    150.39 o
   8  -3   4     5496.48     5062.45    169.25 o
   9  -3   4     1979.65     1738.05     82.37 o
  10  -3   4     1089.39     1103.12     68.78 o
  11  -3   4      890.73      985.86     68.32 o
 -11  -2   4     1744.28     1890.68     64.15 o
 -10  -2   4     3873.19     4005.15    104.58 o
  -9  -2   4     1914.37     1902.85     83.75 o
  -8  -2   4     2085.42     2130.73     62.12 o
  -7  -2   4     9004.70     8578.64    431.29 o
  -6  -2   4     5242.02     5151.46    160.32 o
  -5  -2   4     8290.92     8840.77    251.16 o
  -4  -2   4    15125.14    15783.94    425.45 o
  -3  -2   4     3960.14     3865.89    112.98 o
  -2  -2   4      329.48      389.35     12.78 o
  -1  -2   4     3065.33     3066.90     87.79 o
   0  -2   4    16435.92    17039.90    449.11 o
   1  -2   4    14922.77    14972.04    285.19 o
   2  -2   4     1340.26     1204.29     30.27 o
   3  -2   4    17358.68    17463.99    334.75 o
   4  -2   4    19328.42    18356.39    294.40 o
   5  -2   4    10973.72    11106.88    182.98 o
   6  -2   4     7119.15     6927.06    207.95 o
   7  -2   4     6763.33     6482.61    201.31 o
   8  -2   4     6410.11     6323.06    201.69 o
   9  -2   4     2830.36     2821.39    112.91 o
  10  -2   4     1173.95     1127.63     69.09 o
  11  -2   4      805.92      811.58     62.45 o
 -11  -1   4     2871.02     2927.81    122.68 o
 -10  -1   4     2871.12     2915.14     82.09 o
  -9  -1   4     4693.23     4872.99    118.16 o
  -8  -1   4     7466.12     7925.06    242.76 o
  -7  -1   4     8126.98     6481.08    199.78 o
  -6  -1   4    15682.87    15837.99    437.51 o
  -5  -1   4    19605.54    19432.56    524.84 o
  -4  -1   4    12769.51    12066.54    329.33 o
  -3  -1   4    18608.78    17919.42    476.14 o
  -2  -1   4     2862.97     2757.05     53.94 o
  -1  -1   4    16150.90    17051.73    449.42 o
   0  -1   4    11694.78    11629.53    185.42 o
   1  -1   4     2602.51     2675.85     45.66 o
   2  -1   4    10459.04    10263.73    191.03 o
   3  -1   4    22478.28    21826.42    346.86 o
   4  -1   4     9189.98     9240.93    273.03 o
   5  -1   4     9069.28     9471.31    231.08 o
   6  -1   4     3736.17     3606.02    120.85 o
   7  -1   4     4222.40     4135.52    138.86 o
   8  -1   4     6541.88     6411.84    203.45 o
   9  -1   4     2737.13     2597.64    106.88 o
  10  -1   4      446.59      532.17     47.79 o
 -12   0   4      727.97      717.30     61.00 o
 -11   0   4     1623.18     1704.84     87.87 o
 -10   0   4     2776.57     2912.88     81.77 o
  -9   0   4     2792.97     3045.38    119.93 o
  -8   0   4     7736.63     7911.02    244.37 o
  -7   0   4     9630.68     8334.10    248.79 o
  -6   0   4     7255.92     7290.60    216.96 o
  -5   0   4    21825.32    19906.03    536.98 o
  -4   0   4    12732.77    12353.96    337.43 o
  -3   0   4    37669.37    32824.22    860.89 o
  -2   0   4    25193.48    22205.79    515.30 o
  -1   0   4     8154.66     8261.15    163.73 o
   0   0   4    19903.01    20173.29    319.45 o
   1   0   4    22008.45    20957.77    415.44 o
   2   0   4    12680.83    12318.49    243.63 o
   3   0   4    36952.72    36107.71    701.49 o
   4   0   4    18559.02    18657.05    369.28 o
   5   0   4     6179.16     6428.94    137.67 o
   6   0   4     3783.81     3952.71     97.14 o
   7   0   4     9439.26     9446.38    276.73 o
   8   0   4     7230.54     7134.10    221.16 o
   9   0   4     1696.82     1618.27     77.79 o
  10   0   4     1222.82     1128.31     68.48 o
 -12   1   4     1129.24     1162.44     75.50 o
 -11   1   4     1190.20     1236.56     74.51 o
 -10   1   4     1791.78     1896.68     91.23 o
  -9   1   4     4112.98     3876.34    142.38 o
  -8   1   4     4946.76     5172.68    173.45 o
  -6   1   4     1854.41     1793.39     72.68 o
  -5   1   4     6911.11     6916.00    202.00 o
  -4   1   4    20828.03    18901.31    506.67 o
  -3   1   4    22208.85    21195.88    415.09 o
  -2   1   4    16774.13    16267.76    244.39 o
  -1   1   4    13643.95    14653.46    286.82 o
   0   1   4    13657.22    13658.61    267.87 o
   1   1   4    30902.41    29359.05    569.52 o
   2   1   4    17666.91    17553.03    344.74 o
   3   1   4    28947.35    29276.69    571.23 o
   4   1   4     9026.09     8969.15    184.82 o
   5   1   4     3978.11     4058.44     92.83 o
   6   1   4     4958.79     4918.99    127.64 o
   7   1   4     3594.91     3728.88    120.66 o
   8   1   4     3520.61     3427.61    122.14 o
   9   1   4     1325.42     1242.60     66.42 o
  10   1   4      463.54      514.38     46.03 o
 -12   2   4      902.63      865.09     65.65 o
 -11   2   4     1484.66     1565.44     86.34 o
 -10   2   4     1968.70     2012.34     94.28 o
  -9   2   4     3432.74     3370.36    129.55 o
  -8   2   4     5599.86     5599.66    184.29 o
  -7   2   4     2210.29     2053.87     84.13 o
  -6   2   4      248.13      295.06     27.94 o
  -5   2   4     3766.20     3964.21    125.35 o
  -4   2   4    15511.55    14928.42    240.79 o
  -3   2   4    10132.19    10051.35    163.22 o
  -2   2   4      688.68      678.90     13.07 o
  -1   2   4    17779.08    18548.96    319.07 o
   0   2   4    15139.63    14936.28    293.20 o
   1   2   4    10762.72    10844.41    215.77 o
   2   2   4    15599.72    15384.70    304.23 o
   3   2   4    14994.66    15673.18    311.74 o
   4   2   4     7434.85     7407.82    155.77 o
   5   2   4     5185.15     5303.77    117.92 o
   6   2   4     2773.08     2709.23     69.99 o
   7   2   4     2533.14     2494.42     67.85 o
   8   2   4     1269.96     1242.44     61.30 o
   9   2   4      829.83      842.88     54.51 o
  10   2   4      939.89      866.08     58.63 o
 -12   3   4     1674.41     1638.19     91.76 o
 -11   3   4     1607.18     1703.16     89.70 o
 -10   3   4     2773.56     2627.64    113.14 o
  -9   3   4     6654.13     6826.75    221.62 o
  -8   3   4     7038.92     6920.50    219.63 o
  -7   3   4     2247.88     2255.71     89.70 o
  -6   3   4     3448.33     3642.74    114.89 o
  -5   3   4    14972.44    15286.72    248.21 o
  -4   3   4     6470.94     6629.98    111.69 o
  -3   3   4    16145.49    16944.01    270.86 o
  -2   3   4    14022.31    14687.71    193.86 o
  -1   3   4    16815.22    17259.91    274.33 o
   0   3   4    38594.77    37779.23    731.51 o
   1   3   4    19103.90    19956.66    390.99 o
   2   3   4     6954.72     7000.17    144.90 o
   3   3   4    22311.32    23347.90    459.50 o
   4   3   4    13139.54    13978.88    282.85 o
   5   3   4     5969.69     6070.74    150.12 o
   6   3   4     2581.52     2676.70     70.20 o
   7   3   4     1611.36     1549.55     49.79 o
   8   3   4     1105.19     1160.53     59.32 o
   9   3   4      688.22      724.55     50.00 o
 -12   4   4     1071.90     1269.24     80.46 o
 -11   4   4     1103.55     1302.45     78.86 o
 -10   4   4     2230.12     2386.10    106.80 o
  -9   4   4     3767.65     3929.71    144.36 o
  -8   4   4     4161.22     4421.72    154.13 o
  -7   4   4     5843.04     5595.88    455.14 o
  -6   4   4     3317.62     3312.55     63.67 o
  -5   4   4     8892.13     9228.63    154.71 o
  -4   4   4    12072.76    12724.55    207.41 o
  -3   4   4     4362.55     4188.17     73.31 o
  -2   4   4    14992.08    15178.48    243.31 o
  -1   4   4    31517.96    31560.72    468.06 o
   0   4   4    12470.52    12445.72    247.89 o
   1   4   4     7140.66     7072.58    145.67 o
   2   4   4     5540.85     5212.42    111.86 o
   3   4   4    16921.22    17023.58    338.91 o
   4   4   4     9585.29     8812.15    796.23 o
   5   4   4     3684.07     3573.54     86.54 o
   6   4   4     2874.54     2896.44     74.98 o
   7   4   4     1131.81     1090.02     46.38 o
   8   4   4      976.12      994.41     61.84 o
 -11   5   4      823.35      853.41     63.90 o
 -10   5   4      793.32      758.37     56.64 o
  -9   5   4     2371.06     2290.67     99.01 o
  -8   5   4     4504.76     4741.28    111.02 o
  -7   5   4     3450.14     3454.64     68.06 o
  -6   5   4     4888.42     5034.48     91.34 o
  -5   5   4     7195.70     7616.00    130.19 o
  -4   5   4     4819.05     5078.06     89.04 o
  -3   5   4     9301.84     9854.15    162.47 o
  -2   5   4    17277.95    17621.74    282.85 o
  -1   5   4    23039.31    23416.76    349.11 o
   0   5   4     7129.39     7024.07    144.71 o
   1   5   4     4517.37     4499.20     96.91 o
   2   5   4     7997.27     7975.29    165.73 o
   3   5   4     9512.72     9707.85    264.98 o
   4   5   4     6711.00     6381.61    214.21 o
   5   5   4     3679.46     3876.88    145.28 o
   6   5   4     1974.47     1958.29     90.92 o
   7   5   4     2437.90     2502.44    109.93 o
   8   5   4     1491.23     1503.91     81.91 o
 -11   6   4      367.38      472.01     49.16 o
 -10   6   4      608.43      614.77     52.22 o
  -9   6   4     1750.27     1756.70     56.33 o
  -8   6   4     3139.99     3212.28    172.38 o
  -7   6   4     3210.11     3209.86     64.83 o
  -6   6   4     3517.62     3473.33     67.54 o
  -5   6   4     5017.87     5168.02     92.85 o
  -4   6   4     3810.40     3777.32     69.78 o
  -3   6   4     9728.87     9973.61    165.52 o
  -2   6   4    12010.09    12482.86    204.42 o
  -1   6   4     7795.85     8091.16    165.98 o
   0   6   4     5260.92     4639.06    158.48 o
   1   6   4     2938.47     2922.01    110.92 o
   2   6   4     2717.60     2605.35    103.82 o
   3   6   4     4842.58     4671.58    166.35 o
   4   6   4     1429.99     1277.79     66.80 o
   5   6   4     1382.37     1399.47     72.68 o
   6   6   4     1948.73     1844.46     88.94 o
   7   6   4     1521.40     1401.54     78.33 o
 -11   7   4      385.92      380.71     45.42 o
 -10   7   4      944.97      986.87     43.10 o
  -9   7   4     1849.24     1885.22     77.07 o
  -8   7   4     2475.56     2601.44     99.13 o
  -7   7   4     4055.55     4065.58     78.93 o
  -6   7   4     2894.72     2850.91     58.70 o
  -5   7   4     4667.48     4732.86    101.35 o
  -4   7   4     8713.74     9213.96    155.98 o
  -3   7   4     5238.25     5313.36    119.89 o
  -2   7   4     7484.04     7836.28    231.77 o
  -1   7   4     9577.42     9741.51    306.89 o
   1   7   4     4340.93     4433.32    158.25 o
   2   7   4     2694.19     2450.53    101.91 o
   3   7   4     1388.28     1408.48     73.06 o
   4   7   4      743.43      718.59     50.77 o
   5   7   4     1083.21     1063.88     65.65 o
   6   7   4     1419.51     1283.44     74.97 o
   7   7   4      911.08      813.94     60.84 o
 -10   8   4      708.52      717.95     41.57 o
  -9   8   4     1998.26     2115.47     63.83 o
  -8   8   4     2299.84     2234.74     63.54 o
  -7   8   4     1480.30     1455.36     65.96 o
  -6   8   4     5494.16     5751.23    131.12 o
  -5   8   4     6769.42     6941.95    153.91 o
  -4   8   4     3487.11     3633.87     89.16 o
  -3   8   4     6494.98     6527.66    146.57 o
  -2   8   4     5820.41     5800.51    133.07 o
  -1   8   4     5945.54     6071.36    205.66 o
   0   8   4     7515.58     7798.57    257.95 o
   1   8   4     4611.48     4337.36    159.09 o
   2   8   4     2148.24     2189.90     97.33 o
   3   8   4     1823.76     1685.75     83.59 o
   4   8   4     1081.81     1082.74     67.33 o
   5   8   4     1651.56     1543.91     83.36 o
   6   8   4     1556.63     1448.33     83.59 o
  -9   9   4      815.17      888.91     54.74 o
  -8   9   4     1076.03     1143.81     61.53 o
  -7   9   4     2141.70     2213.04     90.08 o
  -6   9   4     2962.32     3076.20     80.53 o
  -5   9   4     4393.43     4663.52    111.87 o
  -4   9   4     2807.84     2742.17     73.99 o
  -3   9   4     1438.21     1370.74     46.16 o
  -2   9   4     4106.90     4214.48    104.58 o
  -1   9   4     5613.90     5346.06    127.30 o
   0   9   4     3276.66     3201.04    127.72 o
   1   9   4     3884.79     3909.09    151.15 o
   2   9   4     2631.34     2462.06    109.63 o
   3   9   4     1457.32     1301.84     75.58 o
   4   9   4     2014.23     1914.47     95.81 o
  -8  10   4      629.92      621.41     48.86 o
  -7  10   4     1597.21     1696.74     78.86 o
  -6  10   4     2586.65     2771.09    107.64 o
  -5  10   4     1428.86     1507.54    127.68 o
  -4  10   4      892.91     1021.51     56.57 o
  -3  10   4      945.46      937.01     39.63 o
  -2  10   4     1128.05     1105.99     55.16 o
  -1  10   4     1391.97     1349.85     72.91 o
   0  10   4     1220.09     1223.82     70.08 o
   1  10   4      947.12      940.97     62.52 o
   2  10   4      712.14      743.94     57.79 o
   3  10   4     1218.25     1121.60     71.07 o
  -5  11   4     1392.34     1302.52     70.08 o
  -4  11   4      885.39      959.37     61.00 o
  -3  11   4     1244.72     1089.53     64.66 o
  -2  11   4     1064.57     1009.91     63.52 o
  -1  11   4      734.05      699.13     53.44 o
   0  11   4      528.96      587.90     50.54 o
   1  11   4      695.68      698.67     57.71 o
  -2 -12   5        0.57       15.65     23.13 o
  -1 -12   5       31.12       53.67     26.57 o
   0 -12   5      228.49      165.09     21.58 o
   1 -12   5      199.02      242.92     38.25 o
   2 -12   5       76.42       42.37     26.80 o
   3 -12   5      103.47      117.87     31.53 o
   4 -12   5       20.73        4.96     24.66 o
   5 -12   5        0.01       -6.41     24.20 o
  -4 -11   5       69.52      100.16     33.67 o
  -3 -11   5      378.01      361.55     44.96 o
  -2 -11   5       67.71       98.25     29.47 o
  -1 -11   5       43.86       40.69     23.82 o
   0 -11   5        1.26      -20.38     17.56 o
   1 -11   5      106.16      115.32     18.27 o
   2 -11   5       74.71       75.35     26.87 o
   3 -11   5       45.58       49.32     26.11 o
   4 -11   5       33.97       43.97     25.27 o
   5 -11   5        1.94       -3.28     24.66 o
   6 -11   5        9.68       15.80     26.11 o
   7 -11   5        0.04       -7.56     24.96 o
  -5 -10   5        9.15      -34.05     24.20 o
  -4 -10   5      297.43      338.26     44.35 o
  -3 -10   5       89.55       86.49     28.86 o
  -2 -10   5      117.36      128.02     28.93 o
  -1 -10   5        1.17       -5.80     16.26 o
   0 -10   5       87.87       61.00     21.38 o
   1 -10   5      390.51      392.39     25.72 o
   2 -10   5       71.75       40.31     22.67 o
   3 -10   5      104.39      100.16     26.49 o
   4 -10   5      167.53      176.80     31.15 o
   5 -10   5       20.68       63.52     25.96 o
   6 -10   5        0.00       21.53     22.98 o
   7 -10   5       54.89       22.90     25.12 o
   8 -10   5        0.17        2.67     21.68 o
  -7  -9   5        2.17       22.98     27.18 o
  -6  -9   5       58.29       82.14     31.83 o
  -5  -9   5      109.99      104.05     31.22 o
  -4  -9   5       32.31       35.80     24.20 o
  -3  -9   5      139.83      132.53     30.08 o
  -2  -9   5      787.38      869.06     55.73 o
  -1  -9   5      208.79      177.87     27.79 o
   0  -9   5      349.18      367.43     33.36 o
   1  -9   5       17.65        3.15     10.67 o
   2  -9   5        9.94       -2.22     10.32 o
   3  -9   5       76.67       52.90     20.23 o
   4  -9   5       37.12       22.22     18.40 o
   5  -9   5      353.33      319.79     33.74 o
   6  -9   5        1.32       12.52     19.16 o
   7  -9   5        0.54       12.75     20.00 o
   8  -9   5        6.80       18.63     21.83 o
   9  -9   5       49.41       51.48     17.85 o
  -8  -8   5        6.88        9.01     27.56 o
  -7  -8   5        4.40       10.08     25.19 o
  -6  -8   5       13.17        1.45     22.98 o
  -5  -8   5        0.89       -6.72     22.52 o
  -4  -8   5      485.03      489.11     43.36 o
  -3  -8   5      926.23      935.48     56.42 o
  -2  -8   5      209.29      200.55     27.41 o
  -1  -8   5      183.34      159.86     23.74 o
   0  -8   5      584.73      518.50     35.50 o
   1  -8   5        5.86       15.23     10.26 o
   2  -8   5      362.38      342.62     20.81 o
   3  -8   5       49.47       44.74     18.70 o
   4  -8   5      217.54      250.70     28.63 o
   5  -8   5      264.76      254.86     18.89 o
   6  -8   5       13.67       22.91     12.25 o
   7  -8   5        4.52       12.15     15.31 o
   8  -8   5        7.12        2.29     26.26 o
   9  -8   5      160.51      172.97     21.45 o
  -9  -7   5        2.63       -7.56     25.88 o
  -8  -7   5        4.29      -19.31     20.92 o
  -7  -7   5      351.97      378.95     43.51 o
  -6  -7   5       48.82       32.14     22.90 o
  -5  -7   5      223.90      228.41     32.06 o
  -4  -7   5        9.59        5.73     17.86 o
  -3  -7   5      968.74      949.98     54.35 o
  -2  -7   5      715.24      849.36     48.78 o
  -1  -7   5       88.32       55.50     16.79 o
   0  -7   5       69.93       76.57     16.41 o
   1  -7   5       35.02       49.21      6.78 o
   2  -7   5      162.23      177.97     13.07 o
   3  -7   5      285.61      262.60     15.96 o
   4  -7   5      104.91      112.04     13.11 o
   5  -7   5       28.52       16.67     28.25 o
   6  -7   5        6.21       18.52     11.31 o
   7  -7   5        0.31       -2.70     11.53 o
   8  -7   5       32.33       35.98     14.84 o
   9  -7   5      176.07      189.92     21.59 o
  10  -7   5      114.67      104.20     20.83 o
  -9  -6   5        6.68        4.43     22.14 o
  -8  -6   5      227.34      138.33     31.38 o
  -7  -6   5       24.58       27.64     21.15 o
  -6  -6   5       15.32       29.01     18.63 o
  -5  -6   5       30.88       30.08     18.17 o
  -4  -6   5       98.89       68.55     20.00 o
  -3  -6   5       52.18       16.18     13.89 o
  -2  -6   5        2.35        1.50      7.25 o
  -1  -6   5      637.29      789.87     21.21 o
   0  -6   5      131.71      141.60      9.26 o
   1  -6   5      665.79      773.18     20.48 o
   2  -6   5     2006.59     2134.16     60.37 o
   3  -6   5      367.12      414.88     21.45 o
   4  -6   5      621.68      555.88     23.26 o
   5  -6   5      174.29      169.65     19.12 o
   6  -6   5        0.14       11.32     10.30 o
   7  -6   5     1122.17     1014.47     38.16 o
   8  -6   5       92.33       75.10     16.30 o
   9  -6   5      171.03      204.67     22.15 o
  10  -6   5        0.57       15.12     20.99 o
 -10  -5   5       35.86       74.66     29.93 o
  -9  -5   5       34.13       11.68     23.05 o
  -8  -5   5       17.34       10.92     20.69 o
  -7  -5   5      160.26      168.48     27.33 o
  -6  -5   5      421.12      422.37     24.71 o
  -5  -5   5        1.68        2.63      9.21 o
  -4  -5   5       94.03       81.29     11.37 o
  -3  -5   5      234.42      238.97     16.41 o
  -2  -5   5      306.39      335.45     14.96 o
  -1  -5   5      697.93      763.38     27.64 o
   0  -5   5      272.14      228.80     14.62 o
   1  -5   5       66.60      107.30     15.88 o
   2  -5   5        4.15        5.06      4.35 o
   3  -5   5      284.74      267.07     11.42 o
   4  -5   5     3592.46     3588.82     81.22 o
   5  -5   5      458.18      371.25     28.44 o
   6  -5   5       26.24       38.38     11.71 o
   7  -5   5       39.87       53.57     13.17 o
   8  -5   5        2.09      -14.20     11.66 o
   9  -5   5      215.79      231.85     22.86 o
  10  -5   5        3.98      -26.26     19.54 o
 -10  -4   5       21.04       26.94     17.02 o
  -9  -4   5        0.48        4.51     13.38 o
  -8  -4   5      265.79      244.52     21.38 o
  -7  -4   5      799.07      694.02     53.93 o
  -6  -4   5      262.96      307.84     49.66 o
  -5  -4   5       20.00        6.33     14.81 o
  -4  -4   5     2063.03     2192.84     74.36 o
  -3  -4   5      545.91      525.88     19.99 o
  -2  -4   5      791.05      824.25     18.49 o
  -1  -4   5      854.41      813.42     23.20 o
   0  -4   5        9.76        1.17      9.54 o
   1  -4   5      783.56      808.10     19.06 o
   2  -4   5      169.19      154.30      7.63 o
   3  -4   5       88.75       88.67      9.19 o
   4  -4   5     2158.28     2069.04     51.85 o
   5  -4   5     1442.43     1362.39     40.21 o
   6  -4   5       12.68       13.15     10.44 o
   7  -4   5       36.88       27.42     12.22 o
   8  -4   5      290.13      297.15     22.77 o
   9  -4   5       87.76       82.45     24.51 o
  10  -4   5       75.18       25.12     23.05 o
 -11  -3   5        3.71        4.59     29.70 o
 -10  -3   5        2.42       -8.73     13.48 o
  -9  -3   5        2.12       35.33     13.95 o
  -8  -3   5      282.25      263.43     21.74 o
  -7  -3   5     1843.82     1782.11    127.79 o
  -6  -3   5       10.76       19.04     13.40 o
  -5  -3   5      426.48      385.29     28.86 o
  -4  -3   5      453.37      400.33     25.65 o
  -3  -3   5       95.07       94.28     12.14 o
  -2  -3   5      103.71       96.25      7.13 o
  -1  -3   5     2795.07     3288.06     94.89 o
   0  -3   5      664.36      708.75     28.25 o
   1  -3   5      636.93      641.48     19.78 o
   2  -3   5     2033.53     2115.61     42.68 o
   3  -3   5      462.14      397.14     21.60 o
   4  -3   5     2633.46     2462.50    108.33 o
   5  -3   5      351.70      345.12     19.21 o
   6  -3   5      673.70      608.34     49.89 o
   7  -3   5      342.58      296.74     31.38 o
   8  -3   5      576.58      545.68     44.12 o
   9  -3   5       80.75       60.46     24.89 o
  10  -3   5       21.99       23.13     22.52 o
 -11  -2   5       11.22        7.62     16.94 o
 -10  -2   5       43.83       59.64     44.51 o
  -9  -2   5        0.24       25.84     12.96 o
  -8  -2   5      196.32      176.80     27.41 o
  -7  -2   5      659.52      562.71     40.16 o
  -6  -2   5       70.63       88.56     18.63 o
  -5  -2   5     1156.87     1083.65     48.55 o
  -4  -2   5        0.09        4.50      9.47 o
  -3  -2   5      188.46      189.32     15.65 o
  -2  -2   5     6842.27     7302.45    132.62 o
  -1  -2   5       64.96       85.81     10.38 o
   0  -2   5     1238.78     1303.82     44.12 o
   1  -2   5     2108.06     2232.86     91.72 o
   2  -2   5      510.95      551.41     18.06 o
   3  -2   5     3577.17     3689.72     79.21 o
   4  -2   5      110.06      137.10     13.88 o
   5  -2   5        1.42        3.61     11.79 o
   6  -2   5       41.89       24.51     15.50 o
   7  -2   5      208.47      233.22     28.32 o
   8  -2   5       11.34       -4.43     16.95 o
   9  -2   5        1.38        0.00     20.46 o
  10  -2   5        1.84       34.12     22.83 o
 -11  -1   5      100.78      128.34     25.99 o
 -10  -1   5        3.05       -6.87     29.77 o
  -9  -1   5       14.30      -26.34     18.25 o
  -8  -1   5      379.26      410.86     38.63 o
  -7  -1   5      150.97      123.37     23.51 o
  -6  -1   5        0.21       10.61     13.97 o
  -5  -1   5      981.82     1090.37     49.32 o
  -4  -1   5      690.77      718.59     34.89 o
  -3  -1   5      177.18      219.71     16.79 o
  -2  -1   5       27.43       38.90      5.28 o
  -1  -1   5     3215.03     3397.15     98.71 o
   0  -1   5     9448.88    10068.84    161.67 o
   1  -1   5      555.03      500.03     11.89 o
   2  -1   5     1920.01     1963.91     35.96 o
   3  -1   5     2046.80     2100.56     39.48 o
   4  -1   5      218.00      217.38     11.72 o
   5  -1   5      231.16      229.90     13.15 o
   6  -1   5      135.10      121.38     19.77 o
   7  -1   5      783.16      768.06     47.64 o
   8  -1   5      157.68      142.91     27.64 o
   9  -1   5      261.91      291.39     35.27 o
  10  -1   5       96.72       61.76     26.57 o
 -12   0   5       75.12      110.01     34.28 o
 -11   0   5      213.69      212.38     37.25 o
 -10   0   5        8.25      -26.49     19.16 o
  -9   0   5       61.04       24.58     22.06 o
  -8   0   5       22.20       38.86     21.91 o
  -7   0   5      384.44      467.81     38.40 o
  -6   0   5      472.50      529.88     37.25 o
  -5   0   5      121.33      129.24     17.86 o
  -4   0   5      307.67      315.52     22.90 o
  -3   0   5     1143.23     1212.59     45.12 o
  -2   0   5       18.82       24.71      4.02 o
  -1   0   5     2978.77     3170.05     89.51 o
   0   0   5    22782.97    23015.85    364.58 o
   1   0   5    15256.93    15518.41    289.02 o
   2   0   5     1011.85     1029.73     27.54 o
   3   0   5      143.63      148.01      9.97 o
   4   0   5     4934.17     4963.39    107.23 o
   5   0   5        5.14       11.05      6.96 o
   6   0   5       50.91       30.92     15.12 o
   7   0   5       56.73       49.16     20.23 o
   8   0   5      309.90      297.96     34.28 o
   9   0   5      265.32      255.36     34.73 o
  10   0   5       13.19       47.79     24.05 o
 -12   1   5      158.69      205.74     38.40 o
 -11   1   5      322.19      321.47     44.12 o
 -10   1   5       69.54       73.29     27.25 o
  -9   1   5       83.31       74.81     25.96 o
  -8   1   5       93.22      120.31     25.88 o
  -7   1   5        8.13       25.19     17.25 o
  -6   1   5      299.49      554.77     36.34 o
  -5   1   5      737.98      699.43     37.71 o
  -4   1   5       34.30       39.77     11.53 o
  -3   1   5     2776.21     2773.39     62.64 o
  -2   1   5     9044.06     9185.88    141.10 o
  -1   1   5     8969.38     9506.12    189.57 o
   0   1   5     6931.77     7373.18    148.94 o
   1   1   5      130.08      150.12     16.72 o
   2   1   5     1351.09     1323.33     34.36 o
   3   1   5      740.69      749.29     59.32 o
   4   1   5     2264.03     2238.71     80.20 o
   5   1   5      375.92      394.13     20.88 o
   6   1   5       22.67       32.67     10.20 o
   7   1   5        0.26      -14.96     14.28 o
   8   1   5        0.64       19.62     19.54 o
   9   1   5       12.85       -8.93     20.23 o
  10   1   5      149.53      127.41     30.46 o
 -12   2   5      192.78      190.24     38.17 o
 -11   2   5      233.28      197.11     36.87 o
 -10   2   5       27.65       63.06     26.95 o
  -9   2   5      159.86      125.43     28.93 o
  -8   2   5       52.29       64.43     22.98 o
  -7   2   5        4.27        2.44     16.57 o
  -6   2   5     1624.64     1651.70     68.25 o
  -5   2   5      203.53      224.21     21.83 o
  -4   2   5      851.52      832.69     28.09 o
  -3   2   5     4553.58     4859.59     82.43 o
  -2   2   5      940.53      949.90     17.01 o
  -1   2   5      128.17      149.08      6.21 o
   0   2   5      142.90      142.06     17.02 o
   1   2   5      237.47      205.61     21.60 o
   2   2   5       20.92       66.84     33.40 o
   3   2   5      381.04      392.94     19.89 o
   4   2   5        5.03       13.17      7.49 o
   5   2   5      157.69      188.50     16.64 o
   6   2   5      114.87       94.50     13.92 o
   7   2   5      262.59      258.41     29.39 o
   8   2   5      129.51      146.88     26.80 o
   9   2   5      137.03      145.20     29.16 o
 -12   3   5      188.66      149.32     37.56 o
 -11   3   5       30.61       18.40     26.34 o
 -10   3   5       22.71       12.21     22.22 o
  -9   3   5      112.51      138.86     30.46 o
  -8   3   5        2.20       -6.64     18.47 o
  -7   3   5       19.80       12.67     17.94 o
  -6   3   5        0.37      -16.49     11.53 o
  -5   3   5      136.03      117.39      8.61 o
  -4   3   5      327.71      300.03     11.73 o
  -3   3   5      220.58      215.92      9.16 o
  -2   3   5     1038.12     1113.40     19.63 o
  -1   3   5     2641.17     2586.00     59.41 o
   0   3   5      188.12      178.79     11.04 o
   1   3   5       57.73       77.22      8.23 o
   2   3   5     1941.78     1984.26     68.94 o
   3   3   5      166.66      155.77     12.42 o
   4   3   5     1771.01     1845.09     50.29 o
   5   3   5     3001.52     3056.93     76.15 o
   6   3   5        2.25       13.21     10.21 o
   7   3   5      117.25      101.14     17.37 o
   8   3   5       13.11       34.58     20.15 o
   9   3   5       44.75       68.71     24.20 o
 -12   4   5       14.72        8.70     28.09 o
 -11   4   5       38.19       -1.37     24.12 o
 -10   4   5       39.21       11.76     22.60 o
  -9   4   5       47.93       26.49     23.74 o
  -8   4   5      108.67       76.65     24.51 o
  -7   4   5        0.39        6.58     17.67 o
  -6   4   5        4.55        4.10      6.37 o
  -5   4   5     2913.33     3207.25     60.56 o
  -4   4   5     9525.92     9706.65    160.57 o
  -3   4   5     2453.34     2629.74     48.98 o
  -2   4   5       36.45       44.82      4.81 o
  -1   4   5     4416.18     4626.56     98.75 o
   0   4   5      381.41      392.55     16.23 o
   1   4   5     1207.20     1185.02     33.16 o
   2   4   5     1080.10     1133.84     35.38 o
   3   4   5      798.26      765.53     27.64 o
   4   4   5     1177.77     1193.35    107.83 o
   5   4   5      315.00      314.00     20.03 o
   6   4   5       50.62       50.53     12.91 o
   7   4   5       12.96       28.55     19.85 o
 -11   5   5       32.10       11.68     25.50 o
 -10   5   5       38.33       22.67     24.35 o
  -9   5   5        2.83        8.17     20.46 o
  -8   5   5      195.12      192.93     18.56 o
  -7   5   5      924.00      898.55     27.12 o
  -6   5   5      412.49      399.51     17.13 o
  -5   5   5     1617.35     1671.75     37.03 o
  -4   5   5      683.46      667.85     19.66 o
  -3   5   5      173.88      177.23      9.89 o
  -2   5   5        0.16       -1.22      5.11 o
  -1   5   5       40.86       24.25      4.90 o
   0   5   5      853.82      801.72     24.92 o
   1   5   5      343.28      314.05     34.70 o
   2   5   5       43.46       39.99      8.66 o
   3   5   5       25.59       30.38     17.10 o
   4   5   5      449.25      372.01     34.51 o
   5   5   5      140.00      147.95     26.18 o
   6   5   5       56.02       80.54     22.90 o
   7   5   5       37.81       45.73     23.74 o
 -11   6   5        7.19      -10.08     24.43 o
 -10   6   5        4.58       32.52     25.80 o
  -9   6   5       31.93       17.10     13.90 o
  -8   6   5      190.10      215.12     15.48 o
  -7   6   5      279.51      248.58     15.99 o
  -6   6   5      112.87      101.20     11.94 o
  -5   6   5       85.04      101.79     10.18 o
  -4   6   5       35.45       32.82      7.47 o
  -3   6   5      125.89      126.64      9.37 o
  -2   6   5      247.46      249.54     17.71 o
  -1   6   5       92.17       82.89      6.66 o
   0   6   5       28.24       38.40     15.73 o
   1   6   5       57.74       56.34     17.48 o
   2   6   5       85.16       66.80     19.39 o
   3   6   5      107.67      105.50     23.74 o
   4   6   5        0.52        6.95     17.10 o
   5   6   5      107.87      112.53     26.64 o
   6   6   5       24.89       39.93     23.59 o
   7   6   5       22.49      -11.83     20.61 o
 -11   7   5       16.16       33.13     25.35 o
 -10   7   5       21.62       26.80     22.90 o
  -9   7   5      269.51      281.84     24.32 o
  -8   7   5       20.86       26.14     13.80 o
  -7   7   5        1.73       -3.70     10.10 o
  -6   7   5       96.50       78.19     10.82 o
  -5   7   5       27.54       33.82      8.79 o
  -4   7   5        9.02       20.93     17.21 o
  -3   7   5        8.82       26.42      9.89 o
  -2   7   5      169.02      167.60     15.26 o
  -1   7   5       12.36       17.25     20.99 o
   0   7   5     1802.53     1679.19     76.95 o
   1   7   5     1165.96     1142.05     61.38 o
   2   7   5       38.87       44.89     19.92 o
   3   7   5       32.74       10.38     17.33 o
   4   7   5       31.74       40.46     21.99 o
   5   7   5       11.88        6.34     18.93 o
   6   7   5       19.70       19.70     21.68 o
 -10   8   5       46.33       44.96     17.74 o
  -9   8   5      235.56      239.78     28.36 o
  -8   8   5      302.64      347.35     33.51 o
  -7   8   5      117.74      110.31     20.88 o
  -6   8   5       95.49       85.95     14.12 o
  -5   8   5      253.70      255.17     18.86 o
  -4   8   5       83.80       73.70     13.76 o
  -3   8   5      334.53      335.66     21.19 o
  -2   8   5      203.02      211.44     18.10 o
  -1   8   5      822.39      746.38     80.50 o
   0   8   5     1255.58     1177.55     63.97 o
   1   8   5      240.46      263.53     33.06 o
   2   8   5       81.24       66.95     24.05 o
   3   8   5        5.74       -7.10     19.09 o
   4   8   5       85.97       75.27     26.41 o
   5   8   5      130.23       95.65     30.69 o
  -9   9   5       98.49      127.87     27.18 o
  -8   9   5       78.95       93.44     24.73 o
  -7   9   5       72.87       38.17     20.69 o
  -6   9   5        0.36       -5.24     11.87 o
  -5   9   5       18.05       43.96     13.79 o
  -4   9   5      175.10      187.24     18.65 o
  -3   9   5      307.89      339.56     34.81 o
  -2   9   5       29.61       35.80     21.22 o
  -1   9   5        0.44        3.36     18.55 o
   0   9   5      348.12      406.90     41.68 o
   1   9   5        2.94       -8.86     18.47 o
   2   9   5       99.46       86.65     26.72 o
   3   9   5        0.76        3.13     20.92 o
   4   9   5       39.55        4.28     23.89 o
  -6  10   5       17.67       29.70     19.92 o
  -5  10   5       32.53       13.59     19.85 o
  -4  10   5       34.12       26.41     20.99 o
  -3  10   5        7.37        8.78     19.01 o
  -2  10   5       73.67       81.38     25.50 o
  -1  10   5       40.81       35.73     21.83 o
   0  10   5       76.46       74.81     25.96 o
   1  10   5       13.77       57.94     25.88 o
   2  10   5       15.08       21.07     22.75 o
  -5  11   5        9.63       35.35     23.05 o
  -4  11   5      268.82      385.37     40.92 o
  -3  11   5       38.73       58.71     24.58 o
  -2  11   5       20.04       29.70     23.89 o
  -1  11   5       33.73       71.99     26.64 o
   0  11   5       15.82       26.11     24.96 o
  -2 -12   6     1688.41     1646.89     86.72 o
  -1 -12   6     1910.60     1979.66     94.51 o
   0 -12   6     1425.41     1193.58     70.08 o
   1 -12   6     1530.59     1203.20     74.13 o
   2 -12   6     1935.54     1970.43     97.11 o
   3 -12   6     2713.30     2606.72    117.87 o
   4 -12   6     1718.18     1504.44     85.43 o
   5 -12   6      936.90     1089.53     73.59 o
  -4 -11   6     1237.60     1210.91     80.08 o
  -3 -11   6     1147.42     1096.56     70.31 o
  -2 -11   6     2280.33     2156.24     99.85 o
  -1 -11   6     2143.02     1816.22     86.34 o
   0 -11   6     1306.13     1135.01     80.50 o
   1 -11   6     1754.52     1504.75     80.23 o
   2 -11   6     2619.06     2276.25    102.53 o
   3 -11   6     1484.44     1360.08     76.49 o
   4 -11   6     1251.81     1140.68     68.63 o
   5 -11   6     2023.36     2159.60    100.46 o
   6 -11   6     2165.09     2215.02    102.22 o
  -6 -10   6     1259.99     1360.31     87.87 o
  -5 -10   6     1971.03     2160.67    111.69 o
  -4 -10   6     1727.35     1866.22     98.56 o
  -3 -10   6     1613.58     1589.10     85.12 o
  -2 -10   6     2695.33     2820.25    117.64 o
  -1 -10   6     1625.55     1676.29     80.46 o
   0 -10   6     2456.38     2427.63     98.94 o
   1 -10   6     2136.95     2261.55    113.56 o
   2 -10   6      570.80      493.92     43.44 o
   3 -10   6      777.50      765.70     52.37 o
   4 -10   6      686.50      730.04     51.22 o
   5 -10   6      935.96     1012.73     62.90 o
   6 -10   6     2198.95     2152.80     95.50 o
   7 -10   6      927.50      973.42     61.76 o
   8 -10   6      602.32      735.24     57.41 o
  -7  -9   6     1253.79     1195.26     82.45 o
  -6  -9   6     2856.39     3253.63    144.28 o
  -5  -9   6     3590.27     4008.79    162.38 o
  -4  -9   6     4687.46     5122.91    189.86 o
  -3  -9   6     3041.87     3259.51    132.07 o
  -2  -9   6     5311.20     5190.24    183.98 o
  -1  -9   6     8202.43     8335.17    270.93 o
   0  -9   6     6328.97     6410.09    211.69 o
   1  -9   6     4528.73     4340.36    106.53 o
   2  -9   6     2547.06     2669.48    106.80 o
   3  -9   6     1441.23     1605.98     76.57 o
   4  -9   6     1942.01     2018.90     88.10 o
   5  -9   6     1673.88     1634.91     75.96 o
   6  -9   6     2196.43     2174.25     92.91 o
   7  -9   6      930.46      965.94     58.55 o
   8  -9   6      620.10      675.69     35.05 o
  -8  -8   6      776.69      717.52     62.06 o
  -7  -8   6      913.44      807.84     64.74 o
  -6  -8   6     3322.07     3543.42    147.41 o
  -5  -8   6     5277.70     5625.99    203.75 o
  -4  -8   6     2364.71     2655.20    112.45 o
  -3  -8   6     2412.80     2450.68    103.06 o
  -2  -8   6    10039.39    10801.73    340.71 o
  -1  -8   6     9192.71     9615.24    302.92 o
   0  -8   6     6983.96     7015.39    225.97 o
   1  -8   6     8139.82     8528.64    186.79 o
   2  -8   6     7884.89     8379.75    257.19 o
   3  -8   6     3924.77     4150.94    142.99 o
   4  -8   6     4860.07     4939.98    110.15 o
   5  -8   6     4502.86     4707.75    132.37 o
   6  -8   6     2919.11     2937.50     83.33 o
   7  -8   6     1682.16     1728.57     64.66 o
   8  -8   6     1411.15     1536.52     53.16 o
   9  -8   6     1336.32     1354.20     51.01 o
  -9  -7   6      798.68      815.09     67.18 o
  -8  -7   6      468.54      543.62     53.21 o
  -7  -7   6     2736.68     2598.10    116.19 o
  -6  -7   6     4370.44     4614.86    172.30 o
  -5  -7   6     1846.39     1975.69     91.38 o
  -4  -7   6     2708.11     2601.84    106.11 o
  -3  -7   6     3126.28     3206.76    120.47 o
  -2  -7   6     5752.44     5652.18    188.41 o
  -1  -7   6     3837.01     4059.48    139.70 o
   0  -7   6     5307.63     5404.91    175.58 o
   1  -7   6     8529.30     8789.03    148.42 o
   2  -7   6     9237.14     9391.48    157.25 o
   3  -7   6     7614.13     8189.48    168.33 o
   4  -7   6     7187.18     7432.61    155.82 o
   5  -7   6     6031.53     5982.00    134.55 o
   6  -7   6     6220.36     6387.00    140.22 o
   7  -7   6     3931.64     3738.51    114.82 o
   8  -7   6     3336.02     3316.69     86.80 o
   9  -7   6     1917.53     1876.58    107.98 o
  -9  -6   6     1495.14     1741.86     93.21 o
  -8  -6   6     2320.00     2427.86    110.92 o
  -7  -6   6     3282.68     3298.14    132.91 o
  -6  -6   6     4647.54     4864.65    175.35 o
  -5  -6   6     3294.15     3472.66    131.76 o
  -4  -6   6     4725.59     4895.03    169.32 o
  -3  -6   6     3417.08     3103.55    114.43 o
  -2  -6   6     2929.43     3296.93     74.46 o
  -1  -6   6      642.86      731.99     46.45 o
   0  -6   6     1605.21     1707.67     41.92 o
   1  -6   6     6527.42     7105.02    120.73 o
   2  -6   6     7803.61     8247.42    138.28 o
   3  -6   6     3995.98     3997.36     88.85 o
   4  -6   6     4620.23     4737.78    180.32 o
   5  -6   6     4501.51     4479.59    114.17 o
   6  -6   6     8087.20     8228.42    381.74 o
   7  -6   6     4270.62     4309.79    102.72 o
   8  -6   6     2800.53     2805.27     83.17 o
   9  -6   6     2485.19     2391.36    109.70 o
  10  -6   6      621.60      615.00     51.38 o
 -10  -5   6     1933.75     1949.81     99.47 o
  -9  -5   6     2628.42     2510.00    113.14 o
  -8  -5   6     3277.20     3359.44    133.98 o
  -7  -5   6     4420.42     4511.70    109.71 o
  -6  -5   6     7934.69     8283.72    179.96 o
  -5  -5   6     7991.19     8458.15    180.47 o
  -4  -5   6    12395.67    12428.44    438.19 o
  -3  -5   6    10655.01    11754.25    238.47 o
  -2  -5   6     5197.39     5564.23     89.52 o
  -1  -5   6     1000.18     1069.55     29.43 o
   0  -5   6     4771.51     4755.82     99.78 o
   1  -5   6    13408.05    13630.90    220.87 o
   2  -5   6     8714.36     9003.34    149.08 o
   3  -5   6      785.44      731.75     25.95 o
   4  -5   6     5707.02     6036.05    127.80 o
   5  -5   6     6519.46     6445.82    137.55 o
   6  -5   6     3671.97     3680.97     87.83 o
   7  -5   6     4718.73     4645.24    108.89 o
   8  -5   6     3178.47     3040.88     99.32 o
   9  -5   6     1507.40     1352.75     72.14 o
  10  -5   6     1173.65     1187.78     72.07 o
 -10  -4   6     2432.81     2428.54     75.62 o
  -9  -4   6     2091.94     2059.33    111.92 o
  -8  -4   6     2343.77     2420.01    144.93 o
  -7  -4   6     4428.84     4553.68    109.71 o
  -6  -4   6     6403.25     6722.65    148.80 o
  -5  -4   6     9558.22     9564.55    269.25 o
  -4  -4   6    20175.96    21111.44    563.16 o
  -3  -4   6    14678.51    15905.93    425.14 o
  -2  -4   6    10386.61    10689.71    191.26 o
  -1  -4   6     7391.28     8456.62    229.79 o
   0  -4   6    25701.90    26277.46    510.83 o
   1  -4   6    24453.96    24590.33    390.21 o
   2  -4   6    13380.96    13969.24    225.32 o
   3  -4   6     9487.83     9351.38    187.42 o
   4  -4   6     9458.01     9522.17    192.14 o
   5  -4   6     8006.58     7279.30    293.03 o
   6  -4   6     6343.77     6202.72    134.76 o
   7  -4   6     2102.72     1960.92     56.74 o
   8  -4   6     2916.92     2897.51    113.14 o
   9  -4   6     2317.28     2262.05     99.85 o
  10  -4   6      945.25      859.06     60.23 o
 -11  -3   6     1536.53     1403.89     56.19 o
 -10  -3   6     1825.91     1805.06     61.87 o
  -9  -3   6     1852.78     1919.07     61.51 o
  -8  -3   6     1760.17     1757.11     55.36 o
  -7  -3   6     2351.54     2086.62     84.43 o
  -6  -3   6     4287.22     4190.64    135.43 o
  -5  -3   6     5056.21     5132.15    155.12 o
  -4  -3   6    12647.85    12619.85    343.84 o
  -3  -3   6     9301.70     9284.00    254.52 o
  -1  -3   6    15197.09    15697.07    417.35 o
   0  -3   6    20200.86    20718.52    547.21 o
   1  -3   6    34516.23    35032.05    660.57 o
   2  -3   6    20959.63    21080.89    402.46 o
   3  -3   6    10304.88    10703.14    211.43 o
   4  -3   6    21805.90    21801.90    419.48 o
   5  -3   6     7626.15     6977.74    457.36 o
   6  -3   6     3168.07     3237.67     78.87 o
   7  -3   6     2428.54     2352.13     93.52 o
   8  -3   6     2404.25     2287.85     95.88 o
   9  -3   6     2498.08     2521.45    107.26 o
  10  -3   6     1016.40      995.10     64.36 o
 -11  -2   6     2287.21     2447.52    120.20 o
 -10  -2   6     2980.69     3043.44     90.50 o
  -9  -2   6     2002.23     1941.03     88.94 o
  -8  -2   6     2770.00     2814.91    107.41 o
  -7  -2   6     4461.14     4368.59    145.12 o
  -6  -2   6     3526.36     3612.59    120.08 o
  -5  -2   6      321.07      410.18     28.25 o
  -4  -2   6     7109.57     7895.60    222.53 o
  -3  -2   6    16457.24    17102.93    302.26 o
  -2  -2   6     2716.88     2364.34     73.59 o
  -1  -2   6     9409.65    10348.72    279.86 o
   0  -2   6    21211.68    21874.62    414.77 o
   1  -2   6    10627.74    10956.19    212.41 o
   2  -2   6    26036.05    25843.54    476.24 o
   3  -2   6    18084.15    17156.19    274.97 o
   4  -2   6    16667.63    17097.11    275.34 o
   5  -2   6     9600.92     8517.22    424.53 o
   6  -2   6     1492.81     1431.16     63.82 o
   7  -2   6     2171.02     1985.54     83.36 o
   8  -2   6     4024.14     3928.56    140.31 o
   9  -2   6     1408.80     1442.84     76.11 o
  10  -2   6      667.57      649.89     54.28 o
 -11  -1   6     2160.68     2110.57    157.07 o
 -10  -1   6     1979.41     2025.01     95.20 o
  -9  -1   6     2723.35     2726.20    110.54 o
  -8  -1   6     7066.72     7241.36    225.28 o
  -7  -1   6     5544.76     5408.42    172.07 o
  -6  -1   6     1440.34     1519.33     64.58 o
  -5  -1   6     3205.13     3034.31    100.54 o
  -4  -1   6     6957.34     7389.38    209.86 o
  -3  -1   6    15361.74    15197.50    269.73 o
  -1  -1   6     1151.18     1283.13     45.50 o
   0  -1   6    10585.65    10826.32    174.02 o
   1  -1   6    25651.11    24791.84    450.54 o
   2  -1   6     8704.09     8708.50    183.87 o
   3  -1   6    16409.97    16018.17    257.37 o
   4  -1   6    17034.64    17594.40    348.60 o
   5  -1   6     2954.33     2575.12     92.14 o
   6  -1   6     2534.42     2564.05     95.50 o
   7  -1   6     2653.60     2789.41    105.20 o
   8  -1   6     2997.06     3133.24    118.71 o
   9  -1   6     1217.68     1277.64     69.09 o
  10  -1   6      490.09      437.97     44.20 o
 -12   0   6     1206.84     1386.12     82.98 o
 -11   0   6     1677.13     1622.69     86.65 o
 -10   0   6     1909.81     1954.55     93.36 o
  -9   0   6     4946.46     4991.30    171.69 o
  -8   0   6     7997.54     8217.68    251.39 o
  -7   0   6     9978.06     9540.05    280.17 o
  -6   0   6     4889.72     5152.91    161.08 o
  -5   0   6     3403.06     3132.41    103.52 o
  -4   0   6    36534.30    33143.40    874.18 o
  -3   0   6    36137.33    33077.24    575.38 o
  -2   0   6    11617.66    12308.52    244.33 o
  -1   0   6    21466.65    21531.68    420.53 o
   0   0   6    22666.01    21865.12    346.74 o
   1   0   6    14526.00    14582.02    287.96 o
   2   0   6    18629.21    19095.89    395.37 o
   3   0   6    13399.73    13240.72    264.70 o
   4   0   6    12643.73    13151.66    264.94 o
   5   0   6     4281.76     4394.83     98.83 o
   6   0   6     3655.51     3530.22    120.85 o
   7   0   6     4159.98     4356.45    146.88 o
   8   0   6     2328.19     2303.73     95.73 o
   9   0   6      934.70      904.48     57.18 o
  10   0   6     1105.14     1240.53     72.60 o
 -12   1   6      514.76      552.02     55.27 o
 -11   1   6     1047.00     1128.39     71.91 o
 -10   1   6      724.60      835.24     61.23 o
  -9   1   6     2021.35     2048.45     92.75 o
  -8   1   6     7053.64     7198.76    225.82 o
  -7   1   6     2908.64     2803.30    104.20 o
  -6   1   6     2222.05     2123.18     81.07 o
  -5   1   6    10635.23    10153.98    285.97 o
  -4   1   6    18080.07    18093.28    358.55 o
  -3   1   6    24355.90    24558.62    368.34 o
  -2   1   6    22702.35    22770.91    445.17 o
  -1   1   6    23192.28    23394.01    456.84 o
   0   1   6    20623.98    20711.31    405.56 o
   1   1   6    13996.28    14413.37    285.58 o
   2   1   6    13435.45    13498.71    268.98 o
   3   1   6     5345.64     5228.32    112.26 o
   4   1   6     7496.60     7809.00    163.88 o
   5   1   6     7132.17     7184.52    154.36 o
   6   1   6     3240.38     3283.72     83.02 o
   7   1   6     2346.97     2255.56     88.71 o
   8   1   6     2483.57     2505.50     99.78 o
   9   1   6     1211.64     1183.43     64.43 o
 -12   2   6     1018.14     1087.39     74.36 o
 -11   2   6      831.74      823.87     64.13 o
 -10   2   6     1144.42     1173.05     71.00 o
  -9   2   6     2344.65     2179.60     96.57 o
  -8   2   6     3084.11     3129.73    118.71 o
  -7   2   6     6289.48     6267.18    195.66 o
  -6   2   6     4391.59     4517.91    144.89 o
  -5   2   6     6028.62     5696.21    123.33 o
  -4   2   6    17221.90    17974.58    356.93 o
  -3   2   6    18596.86    19201.99    290.43 o
  -2   2   6    16516.92    16412.09    327.39 o
  -1   2   6    21884.08    22440.58    438.30 o
   0   2   6    27718.53    27758.55    541.19 o
   1   2   6     8673.70     9095.09    184.83 o
   2   2   6     2844.07     3161.61     71.92 o
   3   2   6     7507.37     7628.89    172.87 o
   4   2   6     7646.55     7921.52    167.00 o
   5   2   6     3605.83     3904.16     92.43 o
   6   2   6     3333.24     3348.18     83.65 o
   7   2   6     1437.39     1331.38     62.98 o
   8   2   6     1578.53     1553.00     73.21 o
   9   2   6     1367.18     1352.45     71.00 o
 -12   3   6     1109.38     1158.62     79.01 o
 -11   3   6     1545.16     1341.46     80.08 o
 -10   3   6      526.89      516.21     49.01 o
  -9   3   6     2049.74     1935.16     89.09 o
  -8   3   6     5002.05     5130.77    172.22 o
  -7   3   6     4803.65     4632.80    153.75 o
  -6   3   6     5934.74     5933.72    130.55 o
  -5   3   6     7355.16     7595.84    129.08 o
  -4   3   6     7631.06     7498.93    125.98 o
  -3   3   6     9921.85     9866.21    161.53 o
  -2   3   6    16399.85    17279.83    228.63 o
  -1   3   6    18926.53    19065.79    303.50 o
   0   3   6    12774.97    12970.34    258.86 o
   1   3   6     3588.82     3695.31     82.45 o
   2   3   6     1701.72     1611.91     43.01 o
   3   3   6     3638.74     3404.93     79.61 o
   4   3   6     6131.14     6182.53    135.21 o
   5   3   6     1519.36     1508.08     46.19 o
   6   3   6     1133.54     1157.03     46.80 o
   7   3   6      879.66      788.75     46.95 o
   8   3   6      955.85      952.42     55.35 o
   9   3   6      790.04      849.29     55.80 o
 -12   4   6     1166.51     1476.27     87.72 o
 -11   4   6     1279.11     1380.01     81.23 o
 -10   4   6      913.36      960.67     66.42 o
  -9   4   6     2376.26     2405.72    102.60 o
  -8   4   6     6685.70     6877.29    217.42 o
  -7   4   6     8120.98     8191.16    176.91 o
  -6   4   6     8231.05     8183.34    140.32 o
  -5   4   6    10062.92     9889.13    165.18 o
  -4   4   6     9427.78     9926.77    164.30 o
  -3   4   6    11406.28    12202.23    198.28 o
  -2   4   6    16506.55    17573.42    232.80 o
  -1   4   6    24056.74    25062.12    490.41 o
   0   4   6    11801.04    12301.15    247.53 o
   1   4   6     3500.60     3686.54     82.98 o
   2   4   6     9372.91     9752.94    200.98 o
   3   4   6     7701.71     7809.65    167.26 o
   4   4   6     5539.76     5730.78    127.31 o
   5   4   6     3559.71     3773.07    111.08 o
   6   4   6     2469.87     2405.19     67.46 o
   7   4   6     1935.23     1775.45     86.34 o
 -11   5   6      699.22      693.10     59.01 o
 -10   5   6      623.60      642.02     53.59 o
  -9   5   6     2115.85     2330.60    100.77 o
  -8   5   6     4041.64     4275.38    149.17 o
  -7   5   6     6309.22     6017.51    199.72 o
  -6   5   6     5278.46     5267.26    119.53 o
  -5   5   6     6959.43     7103.29    122.51 o
  -4   5   6     6444.90     6615.61    113.64 o
  -3   5   6     5846.51     5841.45    144.01 o
  -2   5   6    11281.88    11503.60    155.00 o
  -1   5   6     8111.37     7842.16    131.27 o
   0   5   6     6457.31     6135.71    129.91 o
   1   5   6     5204.50     5204.04    113.33 o
   2   5   6     5341.42     5256.52    115.53 o
   3   5   6     6831.55     7011.73    232.15 o
   4   5   6     3803.53     3674.80    138.56 o
   5   5   6     2264.89     2235.33     97.79 o
   6   5   6     4686.09     4967.63    182.15 o
   7   5   6     2595.41     2858.88    123.06 o
 -11   6   6      843.43      928.07     67.49 o
 -10   6   6      776.22      820.20     61.15 o
  -9   6   6     2386.23     2692.00    111.00 o
  -8   6   6     3517.98     3602.94     90.38 o
  -7   6   6     3539.06     3595.63     71.41 o
  -6   6   6     5394.59     5300.23    309.19 o
  -5   6   6     6382.33     6548.56    114.56 o
  -4   6   6     4519.40     4757.13     93.54 o
  -3   6   6     2942.61     2996.75     57.24 o
  -2   6   6     3547.66     3701.68     67.77 o
  -1   6   6     3881.61     4190.53     96.72 o
   0   6   6     2675.49     2637.18    102.75 o
   1   6   6     3440.23     3283.71    123.98 o
   2   6   6     3918.99     3825.58    141.92 o
   3   6   6     1744.80     1717.20     80.54 o
   4   6   6     1975.66     1879.89     87.79 o
   5   6   6     2446.98     2399.23    106.80 o
   6   6   6     4081.82     4380.42    168.25 o
   7   6   6     2086.44     2294.87    108.33 o
 -11   7   6      912.76     1044.19     70.39 o
 -10   7   6     1373.96     1568.95     83.06 o
  -9   7   6     2301.15     2479.87     83.97 o
  -8   7   6     2200.62     2235.76     85.97 o
  -7   7   6     2935.14     2933.27     61.54 o
  -6   7   6     6137.62     6632.59    118.45 o
  -5   7   6     6025.78     6378.95    113.15 o
  -4   7   6     3842.51     3708.82    146.57 o
  -3   7   6     3186.32     3417.98     93.63 o
  -2   7   6     1803.88     1844.94     51.91 o
   0   7   6     4364.92     4286.37    155.51 o
   1   7   6     1931.51     1846.53     84.81 o
   2   7   6     2332.02     2243.95     99.47 o
   3   7   6      986.18      901.20     57.71 o
   4   7   6      856.84      889.60     60.46 o
   5   7   6     2189.01     2227.77    104.05 o
   6   7   6     2157.14     2252.58    108.17 o
 -10   8   6     1258.33     1331.30     69.13 o
  -9   8   6     1452.69     1422.94    106.84 o
  -8   8   6     1882.55     2051.80     83.67 o
  -7   8   6     2576.54     2826.31     74.71 o
  -6   8   6     4194.01     4327.29    103.65 o
  -5   8   6     7223.98     7357.32    239.33 o
  -4   8   6     3235.68     3206.46    120.54 o
  -3   8   6     1569.23     1655.22     75.96 o
  -2   8   6     5157.80     5123.29    179.02 o
  -1   8   6     3614.48     3571.44    136.88 o
   0   8   6     3659.83     3758.09    143.83 o
   1   8   6     4103.44     3927.34    150.39 o
   2   8   6     1351.08     1361.38     75.96 o
   3   8   6     1406.79     1403.22     77.79 o
   4   8   6     1836.14     1686.74     89.24 o
   5   8   6      787.85      759.74     58.86 o
  -7   9   6     1366.86     1526.12     73.44 o
  -6   9   6     2799.10     3004.61    117.34 o
  -5   9   6     2191.83     2175.02     93.06 o
  -4   9   6     1800.18     1802.32     83.52 o
  -3   9   6     1672.60     1682.32     80.62 o
  -2   9   6     2435.98     2365.87    102.75 o
  -1   9   6     4243.01     4553.41    169.93 o
   0   9   6     2628.76     2480.69    109.32 o
   1   9   6     2100.67     2110.05     99.93 o
   2   9   6     3574.85     3707.94    151.08 o
   3   9   6     2025.75     2120.28    105.35 o
  -6  10   6     1171.52     1129.46     64.28 o
  -5  10   6      997.98     1041.51     61.84 o
  -4  10   6      677.95      677.06     51.22 o
  -3  10   6     1304.36     1331.99     71.68 o
  -2  10   6     1653.41     1744.53     87.33 o
  -1  10   6     1060.51     1149.54     70.31 o
   0  10   6     1302.33     1280.77     74.74 o
   1  10   6     1947.43     1909.35     98.10 o
   2  10   6     2350.25     2304.87    110.77 o
  -5  11   6      883.32     1060.22     65.81 o
  -4  11   6     1007.40     1093.65     68.55 o
  -3  11   6     1107.51     1163.12     69.70 o
  -2  11   6     1036.03     1258.86     75.42 o
  -1  11   6      439.96      398.42     45.65 o
  -2 -12   7       36.14       38.55     27.86 o
  -1 -12   7      154.02      219.40     34.96 o
   0 -12   7       17.94       15.04     24.12 o
   1 -12   7        5.25       -6.57     22.67 o
   2 -12   7        0.21       23.74     25.35 o
   3 -12   7        1.59      -28.25     21.07 o
   4 -12   7       14.50       27.02     28.55 o
  -4 -11   7        0.22       -1.37     25.19 o
  -3 -11   7        0.11       -6.18     25.04 o
  -2 -11   7      150.97      130.08     31.38 o
  -1 -11   7      119.69      106.72     28.17 o
   0 -11   7        0.20        2.78     12.96 o
   1 -11   7       12.33        1.98     20.46 o
   2 -11   7       66.59       55.58     26.18 o
   3 -11   7       51.93       60.84     26.72 o
   4 -11   7        0.17       -4.81     23.74 o
   5 -11   7        2.87        3.21     26.11 o
   6 -11   7       55.37       81.99     30.54 o
  -6 -10   7       17.33        3.28     31.68 o
  -5 -10   7       64.06       30.31     31.30 o
  -4 -10   7       38.39       11.60     26.26 o
  -3 -10   7       20.29       51.07     26.11 o
  -2 -10   7       12.59      -12.29     19.01 o
  -1 -10   7       72.14       81.84     23.59 o
   0 -10   7      328.52      333.76     33.28 o
   1 -10   7      240.32      233.22     32.67 o
   2 -10   7       13.30       39.39     22.67 o
   3 -10   7      172.72      213.30     31.99 o
   4 -10   7       54.54       46.19     24.89 o
   5 -10   7      190.71      224.75     33.06 o
   6 -10   7        6.51       14.05     24.89 o
   7 -10   7        2.45       19.01     25.96 o
  -7  -9   7        0.11       21.60     31.15 o
  -6  -9   7        2.06       10.38     26.72 o
  -5  -9   7       36.23       20.76     26.03 o
  -4  -9   7        3.55       13.97     21.83 o
  -3  -9   7       14.13       22.14     22.29 o
  -2  -9   7        1.95       27.18     20.15 o
  -1  -9   7       94.17       73.82     22.14 o
   0  -9   7     1612.14     1561.24     70.84 o
   1  -9   7      103.03      143.62     32.06 o
   2  -9   7      253.88      193.22     29.09 o
   3  -9   7      105.10      130.24     26.18 o
   4  -9   7       37.45       20.15     21.60 o
   5  -9   7       72.20       69.01     24.12 o
   6  -9   7        0.21        8.78     22.14 o
   7  -9   7       20.55       16.79     22.37 o
   8  -9   7        5.41       -9.82     14.86 o
  -8  -8   7      182.99      204.21     41.61 o
  -7  -8   7       23.71       -1.83     23.05 o
  -6  -8   7      111.60      127.95     32.44 o
  -5  -8   7      139.64      149.47     30.99 o
  -4  -8   7        1.01      -18.78     19.24 o
  -3  -8   7      155.39      170.85     27.25 o
  -2  -8   7      140.59      126.95     23.59 o
  -1  -8   7      523.81      534.61     39.24 o
   0  -8   7       65.10       61.76     17.33 o
   1  -8   7        0.29        4.98     12.02 o
   2  -8   7        6.55       -9.54     14.73 o
   3  -8   7       11.60       26.26     18.25 o
   4  -8   7        0.06        7.87     10.35 o
   5  -8   7      803.30      857.31     42.41 o
   6  -8   7      433.14      423.40     26.68 o
   7  -8   7       18.01       11.65     13.53 o
   8  -8   7        3.93       23.61     15.68 o
   9  -8   7       43.58       27.30     22.41 o
  -9  -7   7       22.78       35.19     29.39 o
  -8  -7   7        4.39       -2.90     21.83 o
  -7  -7   7      148.98      188.94     33.74 o
  -6  -7   7      111.34      112.30     29.70 o
  -5  -7   7       72.55       73.44     23.67 o
  -4  -7   7       74.62       89.85     23.97 o
  -3  -7   7       87.85      103.52     21.91 o
  -2  -7   7        4.45       23.59     14.20 o
  -1  -7   7        0.08        5.27     12.14 o
   0  -7   7      255.45      244.85     27.60 o
   1  -7   7        3.94        5.68      6.14 o
   2  -7   7      161.90      168.49     13.76 o
   3  -7   7      156.26      162.36     20.46 o
   4  -7   7      152.67      180.54     15.90 o
   5  -7   7      807.32      762.55     31.34 o
   6  -7   7      222.38      222.47     22.29 o
   7  -7   7       12.69       13.72     13.80 o
   8  -7   7        0.20        4.87     14.25 o
   9  -7   7      181.28      178.69     28.32 o
  -9  -6   7        8.69       16.03     26.03 o
  -8  -6   7        0.26       -5.95     22.14 o
  -7  -6   7        7.68       13.74     20.54 o
  -6  -6   7      268.25      243.37     31.99 o
  -5  -6   7      288.12      352.01     34.73 o
  -4  -6   7      970.45     1120.30     58.25 o
  -3  -6   7       46.59       48.22     10.10 o
  -2  -6   7        5.84        8.36      5.17 o
  -1  -6   7       11.49        3.02      5.85 o
   0  -6   7       93.19       94.96      9.20 o
   1  -6   7      423.22      434.74     15.84 o
   2  -6   7      166.44      171.07     12.69 o
   3  -6   7      387.93      341.11     19.07 o
   4  -6   7       97.57       81.23     12.41 o
   5  -6   7      397.93      381.04     31.19 o
   6  -6   7       53.94       60.15     13.78 o
   7  -6   7       99.54      140.37     35.46 o
   8  -6   7        7.06       12.62     14.51 o
   9  -6   7      124.78      121.46     20.10 o
 -10  -5   7       94.35       84.89     29.47 o
  -9  -5   7       69.58       96.80     29.62 o
  -8  -5   7       28.19       21.53     20.46 o
  -7  -5   7      311.55      323.90     23.87 o
  -6  -5   7       63.77       90.01     15.33 o
  -5  -5   7      326.07      333.67     25.08 o
  -4  -5   7     1727.21     1675.28     47.11 o
  -3  -5   7        1.17        5.35      7.50 o
  -2  -5   7     1120.69     1272.93     26.98 o
  -1  -5   7      129.88      156.75     10.52 o
   0  -5   7      260.98      302.42     14.41 o
   1  -5   7       12.87       20.50      5.50 o
   2  -5   7        8.94       41.88     10.19 o
   3  -5   7       16.95       18.22      8.14 o
   4  -5   7       15.31       14.33      8.52 o
   5  -5   7       42.37       48.87     11.51 o
   6  -5   7      437.98      462.30     24.67 o
   7  -5   7      612.37      572.91     29.08 o
   8  -5   7       48.82       37.59     36.11 o
   9  -5   7      130.39       95.88     28.40 o
  10  -5   7      140.22       88.33     30.00 o
 -10  -4   7       13.61       -5.53     15.48 o
  -9  -4   7       17.42       24.78     15.31 o
  -8  -4   7        0.75       -1.36     16.15 o
  -7  -4   7      495.76      534.47     56.03 o
  -6  -4   7       38.17       49.01     18.47 o
  -5  -4   7     2176.55     2255.63     80.54 o
  -4  -4   7      121.75      115.88     16.49 o
  -3  -4   7        0.24       -0.53      6.06 o
  -2  -4   7      820.53      868.22     35.27 o
  -1  -4   7      181.04      168.10     14.28 o
   0  -4   7       39.43       37.33      9.70 o
   1  -4   7     5186.30     5265.24    109.33 o
   2  -4   7     1835.42     1824.94     35.83 o
   3  -4   7       44.49       55.08      9.31 o
   4  -4   7      614.49      630.73     24.82 o
   5  -4   7      203.98      222.95     16.80 o
   6  -4   7      107.41      109.62     14.26 o
   7  -4   7       15.67       28.00     22.79 o
   8  -4   7      104.82      139.93     28.09 o
   9  -4   7       27.19       11.22     20.69 o
  10  -4   7      196.97      210.09     35.80 o
 -11  -3   7       90.39       79.91     20.06 o
 -10  -3   7        1.91      -16.00     14.01 o
  -9  -3   7      183.30      184.74     35.54 o
  -8  -3   7       11.36       12.67     19.77 o
  -7  -3   7        0.38      -22.79     15.19 o
  -6  -3   7        9.23       32.75     16.79 o
  -5  -3   7     2404.64     2465.11     86.11 o
  -4  -3   7      640.46      609.58     32.67 o
  -3  -3   7      252.60      271.35     28.82 o
  -2  -3   7     2261.04     2249.91     72.22 o
  -1  -3   7      715.89      727.22     31.53 o
   0  -3   7     2575.44     2591.31     58.00 o
   1  -3   7     1894.41     1922.89     45.80 o
   2  -3   7     2374.59     2199.84     51.73 o
   3  -3   7      229.97      237.94     14.12 o
   4  -3   7      148.53      117.83     11.76 o
   5  -3   7     1553.17     1456.03     43.22 o
   6  -3   7      132.07       97.77     14.06 o
   7  -3   7       40.31       39.39     18.02 o
   8  -3   7        2.64       -6.64     15.50 o
   9  -3   7       81.83       69.39     25.80 o
  10  -3   7       55.25       32.29     22.90 o
 -11  -2   7      110.89      146.84     34.54 o
 -10  -2   7      104.50       95.28     18.52 o
  -9  -2   7      291.62      280.25     35.80 o
  -8  -2   7        9.40        7.33     18.32 o
  -7  -2   7      207.29      135.66     23.67 o
  -6  -2   7       26.42       42.60     16.87 o
  -5  -2   7       58.07       41.45     13.28 o
  -4  -2   7      102.40      128.40     15.65 o
  -3  -2   7        0.85       -1.72      5.59 o
  -2  -2   7      277.21      232.99     18.55 o
  -1  -2   7     2810.68     3018.43     92.68 o
   0  -2   7     7162.34     7543.28    157.41 o
   1  -2   7      804.09      819.71     35.31 o
   2  -2   7     1168.30     1022.66     22.07 o
   3  -2   7      658.23      616.46     15.88 o
   4  -2   7       81.69       64.55     10.12 o
   5  -2   7      286.50      301.41     18.31 o
   6  -2   7       75.33       42.90     17.71 o
   7  -2   7        3.09        5.42     15.96 o
   8  -2   7       32.53       14.89     20.08 o
   9  -2   7        4.45        1.60     19.01 o
  10  -2   7        2.14      -10.61     20.99 o
 -11  -1   7      108.71      118.25     33.82 o
 -10  -1   7        0.54       33.90     23.67 o
  -9  -1   7      136.32      128.63     28.17 o
  -8  -1   7      266.82      286.58     33.21 o
  -7  -1   7        0.86       47.03     19.31 o
  -6  -1   7      592.48      471.86     33.59 o
  -5  -1   7        0.77        5.04     10.38 o
  -4  -1   7      498.24      455.07     27.10 o
  -3  -1   7      341.07      354.74     18.55 o
  -2  -1   7      360.91      437.89     24.12 o
  -1  -1   7      280.19      338.78     14.02 o
   0  -1   7      583.19      614.67     19.59 o
   1  -1   7       10.99       13.15      3.64 o
   2  -1   7     4804.63     5028.60     85.51 o
   3  -1   7     3861.01     3820.21     67.58 o
   4  -1   7      128.34      135.39      9.85 o
   5  -1   7     1337.03     1347.11     59.70 o
   6  -1   7      297.66      250.47     28.25 o
   7  -1   7      127.16      106.57     25.19 o
   8  -1   7       53.81       18.02     18.02 o
   9  -1   7       56.73       32.44     24.43 o
  10  -1   7        0.40       16.79     22.44 o
 -12   0   7       14.62      -12.44     24.58 o
 -11   0   7      227.19      295.51     42.06 o
 -10   0   7        0.69        6.26     21.30 o
  -9   0   7      885.85      937.84     59.32 o
  -8   0   7        1.10       -5.19     20.31 o
  -7   0   7       97.36       66.42     20.31 o
  -6   0   7      542.99      515.38     34.96 o
  -5   0   7     1289.27     1369.47     56.57 o
  -4   0   7     3203.49     3073.09     98.63 o
  -3   0   7     2323.44     2397.80     52.54 o
  -2   0   7     2521.93     2840.94    131.23 o
  -1   0   7     5022.94     5198.35     86.75 o
   0   0   7     4736.00     5118.12     85.62 o
   1   0   7       38.23       46.87      6.53 o
   2   0   7      881.78      923.66     27.54 o
   3   0   7      699.34      677.24     23.09 o
   4   0   7      340.98      352.25     17.36 o
   5   0   7      371.25      312.92     27.94 o
   6   0   7     1536.92     1593.61     70.62 o
   7   0   7       39.15       76.80     23.05 o
   8   0   7       45.92       96.80     25.73 o
   9   0   7       33.96       92.45     28.02 o
 -12   1   7       46.43       35.65     29.16 o
 -11   1   7       17.17       58.02     29.09 o
 -10   1   7       12.86       32.98     23.74 o
  -9   1   7      694.86      667.60     52.29 o
  -8   1   7       73.48       65.27     24.51 o
  -7   1   7        5.40       -5.57     14.66 o
  -6   1   7      205.27      179.55     22.75 o
  -5   1   7       30.12       32.98     13.44 o
  -4   1   7      109.25      111.88     21.49 o
  -3   1   7      963.06      833.16     20.45 o
  -2   1   7     2558.49     2653.17     61.10 o
  -1   1   7     2634.41     2676.87     61.20 o
   0   1   7     3394.81     3527.36     77.62 o
   1   1   7      589.30      593.48     20.81 o
   2   1   7        7.52       13.97      6.11 o
   3   1   7      737.29      739.42     25.80 o
   4   1   7       46.10       40.84      8.97 o
   5   1   7     1020.88      998.02     82.94 o
   6   1   7      100.06      107.41     21.53 o
   7   1   7       37.34       57.64     20.69 o
   8   1   7       77.54       79.01     24.12 o
   9   1   7       31.96       52.98     25.96 o
 -12   2   7       77.84       90.85     34.89 o
 -11   2   7       22.23       -3.05     24.43 o
 -10   2   7        6.41       13.05     21.22 o
  -9   2   7        1.04        1.68     19.62 o
  -8   2   7       11.83        1.22     18.47 o
  -7   2   7        4.20       -9.16     13.74 o
  -6   2   7      420.58      449.57     34.81 o
  -5   2   7      355.69      319.49     17.52 o
  -4   2   7     3774.23     3640.37     82.68 o
  -3   2   7       48.73       64.11     12.57 o
  -2   2   7     1184.03     1235.72     34.24 o
  -1   2   7      445.11      417.37     20.27 o
   0   2   7      201.58      172.07     22.25 o
   1   2   7       57.96       71.28     11.83 o
   2   2   7      460.98      421.57     18.45 o
   3   2   7       54.45       62.85      9.46 o
   4   2   7       27.77       41.78      9.71 o
   5   2   7      570.28      627.36     27.10 o
   6   2   7       93.71       84.43     20.84 o
   7   2   7      396.75      376.82     34.12 o
   8   2   7       11.30       36.19     22.14 o
   9   2   7       12.79       22.75     23.59 o
 -12   3   7        7.21       -0.92     27.71 o
 -11   3   7       29.74       41.91     28.32 o
 -10   3   7      111.79      146.27     33.51 o
  -9   3   7      278.24      256.20     36.34 o
  -8   3   7      842.73      787.45     51.68 o
  -7   3   7      110.55      109.09     22.83 o
  -6   3   7        0.86       -1.60      8.36 o
  -5   3   7     1559.73     1567.41     45.08 o
  -4   3   7      532.90      524.88     15.98 o
  -3   3   7       24.29       36.81      5.80 o
  -2   3   7      607.87      481.28     29.96 o
  -1   3   7     4664.42     5139.01     87.17 o
   0   3   7      377.55      379.66     18.78 o
   1   3   7      838.85      846.91     27.70 o
   2   3   7       50.71       37.20      8.67 o
   3   3   7      194.60      201.10     17.06 o
   4   3   7      118.11      104.25     13.14 o
   5   3   7       25.94       20.48     13.17 o
   6   3   7       14.18       26.34     12.33 o
   7   3   7      290.04      300.25     32.67 o
   8   3   7       10.81      -10.31     17.86 o
 -12   4   7        0.79        8.24     28.02 o
 -11   4   7        0.83        6.41     27.18 o
 -10   4   7      316.42      255.66     37.41 o
  -9   4   7      260.33      235.28     34.51 o
  -8   4   7      421.63      356.89     37.03 o
  -7   4   7      183.24      214.80     17.82 o
  -6   4   7       16.01       24.72      7.13 o
  -5   4   7     2552.47     2590.29     51.23 o
  -4   4   7     2203.51     2234.52     44.51 o
  -3   4   7      295.53      315.88     15.72 o
  -2   4   7       49.07       40.35      4.91 o
  -1   4   7      734.79      762.69     25.10 o
   0   4   7      214.41      214.94     23.74 o
   1   4   7     1375.06     1407.36     39.62 o
   2   4   7      771.51      763.59     27.90 o
   3   4   7        2.21        1.60      8.73 o
   4   4   7      186.05      192.75     16.87 o
   5   4   7       80.71       98.82     19.89 o
   6   4   7       23.22       28.63     19.39 o
 -11   5   7        8.53       12.75     27.48 o
 -10   5   7       18.50       -1.37     22.14 o
  -9   5   7      252.06      241.39     36.26 o
  -8   5   7       34.86       11.42     12.18 o
  -7   5   7        3.35       14.73      8.46 o
  -6   5   7      208.38      219.14     13.23 o
  -5   5   7      178.64      150.84     10.78 o
  -4   5   7      691.81      732.61     31.32 o
  -3   5   7       74.32       52.62      7.08 o
  -2   5   7      341.18      397.25     21.51 o
  -1   5   7      391.38      421.75     22.45 o
   0   5   7      340.39      264.67     15.59 o
   1   5   7      367.05      304.43     17.49 o
   2   5   7        0.75        3.25      8.33 o
   3   5   7       50.31       42.14     19.01 o
   4   5   7      193.30      168.94     26.95 o
   5   5   7       30.51       41.76     20.92 o
   6   5   7       30.18       31.83     22.83 o
   7   5   7        1.47      -14.50     20.08 o
 -11   6   7       16.53       17.33     28.40 o
 -10   6   7       29.58        2.60     26.34 o
  -9   6   7        6.05       30.77     23.82 o
  -8   6   7       17.16       37.64     10.92 o
  -7   6   7       23.78       18.79      9.55 o
  -6   6   7      122.28      111.18     11.44 o
  -5   6   7      155.06      150.29     11.61 o
  -4   6   7      322.04      336.48     15.00 o
  -3   6   7       63.49       82.48     13.05 o
  -2   6   7      189.78      188.93     10.54 o
  -1   6   7       44.48       36.80     15.34 o
   0   6   7      117.08       61.23     19.39 o
   1   6   7      690.30      625.61     43.36 o
   2   6   7       10.93       16.34     16.18 o
   3   6   7      468.88      423.77     39.85 o
   4   6   7        7.37        8.17     17.71 o
   5   6   7       85.07       79.17     26.64 o
   6   6   7       93.62       94.97     29.31 o
 -10   7   7       83.58       52.22     29.01 o
  -9   7   7      307.69      327.60     24.86 o
  -8   7   7      309.78      343.78     19.05 o
  -7   7   7       23.90       27.57     12.80 o
  -6   7   7      157.36      181.77     17.66 o
  -5   7   7      107.63      102.80     14.16 o
  -4   7   7      138.67      147.80     22.90 o
  -3   7   7      381.32      397.43     34.96 o
  -2   7   7      174.33      166.04     24.89 o
  -1   7   7       67.22       77.41     20.69 o
   0   7   7      572.81      622.10     44.51 o
   1   7   7      121.97      137.57     26.18 o
   2   7   7       88.53       92.60     24.66 o
   3   7   7      265.32      263.37     35.35 o
   4   7   7       13.01       19.77     23.51 o
   5   7   7       69.43       86.65     29.62 o
 -10   8   7       48.54       76.87     29.24 o
  -8   8   7       70.75      105.35     23.59 o
  -7   8   7        4.65       35.27     19.54 o
  -6   8   7        3.43       -1.15     15.34 o
  -5   8   7      106.36      103.75     22.67 o
  -4   8   7       22.25       15.73     17.48 o
  -3   8   7       80.29      121.46     24.51 o
  -2   8   7       50.56       33.74     19.77 o
  -1   8   7        5.32       -4.81     16.95 o
   0   8   7      210.72      208.10     30.99 o
   1   8   7       42.61       50.08     24.20 o
   2   8   7       77.87       63.44     25.50 o
   3   8   7        3.44       -8.78     19.85 o
   4   8   7        9.77      -32.90     21.99 o
  -7   9   7       33.55       12.60     18.93 o
  -6   9   7        0.77       -2.90     18.02 o
  -5   9   7        0.77       35.88     20.31 o
  -4   9   7        0.18       28.63     17.48 o
  -3   9   7       40.59       33.97     20.76 o
  -2   9   7       10.28       17.25     19.01 o
  -1   9   7       21.01       25.27     21.45 o
   0   9   7        3.02      -13.51     19.16 o
   1   9   7        0.80        1.53     20.54 o
   2   9   7        0.82        4.35     23.74 o
   3   9   7        7.74        8.70     23.67 o
  -7  10   7       14.15        8.40     21.60 o
  -6  10   7        2.70        9.62     19.85 o
  -5  10   7       59.16       17.94     19.39 o
  -4  10   7      132.50      143.37     28.25 o
  -3  10   7      173.81      135.66     30.15 o
  -2  10   7        0.40       15.96     20.69 o
  -1  10   7        9.91       25.88     21.60 o
   0  10   7        4.25       -9.47     19.62 o
   1  10   7        7.40       12.06     24.28 o
  -4  11   7       34.51       29.54     25.50 o
  -3  11   7        8.43        2.98     23.59 o
  -2 -12   8     1109.26     1074.95     69.70 o
   0 -12   8     2021.21     1757.36     89.93 o
   1 -12   8     1958.28     1746.52     92.83 o
   2 -12   8     2179.53     1942.26     97.41 o
   3 -12   8     1941.68     1898.89     98.94 o
   4 -12   8     1106.05     1209.08     77.71 o
  -4 -11   8      898.30     1067.85     76.11 o
  -3 -11   8      466.44      514.84     51.84 o
  -2 -11   8      629.32      742.56     55.96 o
  -1 -11   8     1342.66     1283.97     70.69 o
   0 -11   8     1187.33     1056.48     66.19 o
   1 -11   8     1711.60     1671.09     86.57 o
   2 -11   8     1717.68     1611.01     84.13 o
   3 -11   8     1846.43     1711.48     87.79 o
   4 -11   8     1255.53     1386.88     78.40 o
   5 -11   8     2306.24     2368.47    106.95 o
   6 -11   8     2446.84     2745.21    119.55 o
  -5 -10   8     2665.74     3047.13    139.55 o
  -4 -10   8     1437.56     1655.44     89.85 o
  -3 -10   8     1310.44     1308.10     76.19 o
  -2 -10   8     1259.41     1113.81     66.26 o
  -1 -10   8     2235.49     2223.34     96.95 o
   0 -10   8     1398.80     1452.00     69.93 o
   1 -10   8     1887.94     1711.48     83.52 o
   2 -10   8     2043.25     2139.44     96.95 o
   3 -10   8     1558.77     1517.50     77.87 o
   4 -10   8     1780.48     1720.79     85.35 o
   5 -10   8     2822.20     2900.33    117.72 o
   6 -10   8     2366.28     2357.17    103.21 o
   7 -10   8     1885.49     1874.54     90.62 o
  -7  -9   8     1426.35     1656.90     97.72 o
  -6  -9   8     2999.89     3435.48    150.16 o
  -5  -9   8     3391.99     3803.21    155.35 o
  -4  -9   8     1679.55     1883.02     93.14 o
  -3  -9   8     2924.03     3024.23    124.66 o
  -2  -9   8     2912.27     2989.57    119.70 o
  -1  -9   8     2204.14     2013.94     87.10 o
   0  -9   8     2220.32     2294.26     92.30 o
   1  -9   8     2089.81     2151.66     93.67 o
   2  -9   8     1936.73     1775.38     81.38 o
   3  -9   8     2226.54     2357.01     98.17 o
   4  -9   8     1014.15     1043.04     59.62 o
   5  -9   8     1995.87     1937.22     86.26 o
   6  -9   8     1284.48     1399.78     72.60 o
   7  -9   8     1182.46     1200.76     67.49 o
   8  -9   8     1120.46     1043.63     44.11 o
  -8  -8   8      820.09      780.51     67.10 o
  -7  -8   8     1562.16     1457.26     85.12 o
  -6  -8   8     1826.82     2159.67    105.50 o
  -5  -8   8     3556.55     3737.25    147.87 o
  -4  -8   8     3602.97     4188.19    157.72 o
  -3  -8   8     3463.19     3619.61    137.26 o
  -2  -8   8     7660.44     8114.39    262.31 o
  -1  -8   8     6775.05     7348.77    237.27 o
   0  -8   8     2973.88     2760.55    102.30 o
   1  -8   8     9136.25     9329.04    284.75 o
   2  -8   8     8399.88     8954.67    273.76 o
   3  -8   8     5968.26     6342.40    137.10 o
   4  -8   8     2717.80     2696.27     69.55 o
   5  -8   8     2503.35     2464.51     79.85 o
   6  -8   8     2410.07     2495.77     77.10 o
   7  -8   8     1651.00     1585.90     77.71 o
   8  -8   8     1160.52     1196.77     47.30 o
  -9  -7   8     1459.07     1552.84     91.15 o
  -8  -7   8      641.39      704.09     60.69 o
  -7  -7   8     1059.12     1019.68     66.72 o
  -6  -7   8     2903.47     3099.35    129.55 o
  -5  -7   8     1293.73     1373.60     73.59 o
  -4  -7   8     2363.89     2582.68    106.57 o
  -3  -7   8     8571.57     9680.21    307.27 o
  -2  -7   8     4092.10     4238.20    147.11 o
  -1  -7   8     5179.76     5537.67    181.54 o
   0  -7   8     6458.02     6911.35    144.18 o
   1  -7   8    11705.41    11957.89    198.72 o
   2  -7   8    16077.15    17293.50    338.46 o
   3  -7   8     8853.31     9271.56    190.51 o
   4  -7   8     3846.69     3924.40    105.58 o
   5  -7   8     4855.33     4797.94    109.69 o
   6  -7   8     3104.27     3247.65     82.87 o
   7  -7   8     2525.60     2585.23     72.01 o
   8  -7   8     1194.96     1129.47     45.72 o
   9  -7   8      862.58      850.39     42.10 o
  -9  -6   8     1255.46     1413.06     82.30 o
  -8  -6   8     1480.02     1570.40     85.04 o
  -7  -6   8     1274.46     1181.22     68.78 o
  -6  -6   8     1004.91     1129.31     65.58 o
  -5  -6   8     2827.82     2993.69    118.02 o
  -4  -6   8     1953.28     2035.03     55.60 o
  -3  -6   8     4027.61     4419.85    152.03 o
  -2  -6   8     5730.55     6143.92    100.26 o
  -1  -6   8     1668.19     1891.21     47.68 o
   0  -6   8     4451.88     4538.40     98.30 o
   1  -6   8    15601.97    16415.76    266.40 o
   2  -6   8    12225.33    12479.51    247.41 o
   3  -6   8     8638.96     8557.03    175.70 o
   4  -6   8     3924.35     3980.78     91.77 o
   5  -6   8     6720.59     6829.19    147.15 o
   6  -6   8     4405.26     4382.38    103.40 o
   7  -6   8     2058.18     2063.69    111.15 o
   8  -6   8     1209.05     1293.75     48.24 o
   9  -6   8     1263.84     1259.04     65.19 o
 -10  -5   8     2422.81     2544.89    119.55 o
  -9  -5   8     2564.44     2600.01    117.18 o
  -8  -5   8     1664.83     1749.19     86.72 o
  -7  -5   8     3189.55     3305.20     87.08 o
  -6  -5   8     4246.72     4330.35    104.26 o
  -5  -5   8     3688.24     4010.82     95.70 o
  -4  -5   8     5922.22     6160.60    179.78 o
  -3  -5   8     7664.11     8352.60    154.57 o
  -2  -5   8     7892.39     8245.54    228.26 o
  -1  -5   8     4011.43     4154.15    122.53 o
   0  -5   8     3818.95     3935.57     86.10 o
   1  -5   8    17124.21    17460.59    281.83 o
   2  -5   8     6850.60     7232.57    168.48 o
   3  -5   8     4509.26     4528.15     99.55 o
   4  -5   8     6632.58     6520.95    138.39 o
   5  -5   8     6424.96     6524.18    140.73 o
   6  -5   8     2699.07     2681.13     70.62 o
   7  -5   8     1468.00     1475.13     49.23 o
   8  -5   8     1482.91     1445.45     50.65 o
   9  -5   8     1746.78     1680.26     84.74 o
 -10  -4   8     2110.21     2141.77     70.68 o
  -9  -4   8     1722.12     1715.06     58.95 o
  -8  -4   8     2017.73     2012.53     86.68 o
  -7  -4   8     4308.01     4445.39    147.41 o
  -6  -4   8     7436.45     7633.90    225.51 o
  -5  -4   8     4034.29     4046.51    128.25 o
  -4  -4   8     9735.31     9862.43    274.98 o
  -3  -4   8    22079.48    23278.39    409.48 o
  -2  -4   8    10905.75    11594.37    315.13 o
  -1  -4   8    14947.62    15255.51    409.64 o
   0  -4   8    13332.16    14179.91    275.56 o
   1  -4   8     9355.91     9832.12    195.37 o
   2  -4   8     8660.93     8754.74    176.08 o
   3  -4   8     7996.26     7967.99    162.91 o
   4  -4   8     7348.08     7352.69    178.79 o
   5  -4   8     5809.03     5722.53    150.77 o
   6  -4   8     1620.13     1532.69     71.26 o
   7  -4   8     1828.86     1730.59     53.38 o
   8  -4   8     1834.55     1877.21     86.88 o
   9  -4   8     2800.87     2625.81    112.14 o
 -11  -3   8      994.98      981.35     59.62 o
 -10  -3   8     1376.25     1294.43     52.11 o
  -9  -3   8      560.85      601.64     47.33 o
  -8  -3   8     2943.57     3045.07    115.27 o
  -7  -3   8     4961.05     5097.03    164.13 o
  -6  -3   8     2886.99     2739.10     97.94 o
  -5  -3   8     6566.87     7062.49    206.27 o
  -4  -3   8     9925.34    10549.80    292.92 o
  -3  -3   8    16086.54    16407.10    292.46 o
  -2  -3   8    33219.53    34092.39    896.31 o
  -1  -3   8    19291.46    20997.31    558.43 o
   0  -3   8     7785.75     7813.01    156.04 o
   1  -3   8    12403.93    13052.92    254.18 o
   2  -3   8     8896.71     9113.50    181.88 o
   3  -3   8     9005.21     9461.69    190.15 o
   4  -3   8     6485.40     6545.27    186.69 o
   5  -3   8     5096.00     4448.96    412.54 o
   6  -3   8      830.93      827.33     32.64 o
   7  -3   8     2079.11     2003.63     87.64 o
   8  -3   8     3341.77     3118.05    121.69 o
   9  -3   8     2121.93     2213.49    100.24 o
 -11  -2   8      641.51      627.56     53.63 o
 -10  -2   8      975.95      967.85     61.76 o
  -9  -2   8     1264.53     1215.72     67.33 o
  -8  -2   8     1745.60     1711.17     79.17 o
  -7  -2   8     4599.69     4627.53    151.84 o
  -6  -2   8     4346.92     4468.06    143.75 o
  -5  -2   8      767.21      737.37     40.16 o
  -4  -2   8     7818.59     7760.17    221.16 o
  -3  -2   8    26439.90    26878.81    471.30 o
  -2  -2   8    19765.08    20668.06    550.80 o
  -1  -2   8    12740.56    12992.40    352.39 o
   0  -2   8    11750.34    12185.81    236.34 o
   1  -2   8    13025.60    12757.15    206.25 o
   2  -2   8     5265.33     5378.80     91.54 o
   3  -2   8    12033.85    12184.72    198.73 o
   4  -2   8     6089.80     5731.99    121.81 o
   5  -2   8     1543.64     1439.78     63.82 o
   6  -2   8     2070.62     2099.36     85.58 o
   7  -2   8     2486.89     2546.57    102.68 o
   8  -2   8     1555.35     1641.47     80.08 o
   9  -2   8     1828.48     1852.17     90.69 o
 -11  -1   8     1333.40     1364.89     79.93 o
 -10  -1   8     1821.47     1811.48     89.24 o
  -9  -1   8     2131.06     1912.33     88.10 o
  -8  -1   8     6920.90     6939.74    218.03 o
  -7  -1   8     7886.23     7934.30    238.72 o
  -6  -1   8     6306.18     6044.42    184.44 o
  -5  -1   8     5642.75     5793.10    174.13 o
  -4  -1   8    15925.62    16267.46    291.77 o
  -3  -1   8    26721.12    26033.62    457.44 o
  -2  -1   8    18809.52    20984.72    559.58 o
  -1  -1   8    21945.02    22518.27    357.54 o
   0  -1   8     9780.29     9872.37    160.51 o
   1  -1   8    14313.81    15287.57    245.50 o
   2  -1   8    12616.15    12933.98    209.68 o
   3  -1   8     4074.91     4248.26     75.22 o
   4  -1   8     6468.48     6557.73    195.74 o
   5  -1   8     6211.59     6301.30    192.99 o
   6  -1   8     1594.61     1628.65     73.44 o
   7  -1   8     3372.82     3364.02    123.44 o
   8  -1   8     1339.53     1436.27     74.20 o
   9  -1   8      963.98     1092.74     66.19 o
 -12   0   8      710.22      678.21     61.45 o
 -11   0   8     1109.40     1204.27     74.66 o
 -10   0   8     1611.55     1746.75     87.03 o
  -9   0   8     1780.10     1620.02     81.15 o
  -8   0   8     6847.98     6306.19    200.93 o
  -7   0   8     8179.43     8245.77    246.96 o
  -6   0   8     4895.30     4380.65    141.31 o
  -5   0   8     8354.94     7666.80    222.99 o
  -4   0   8    12513.35    12582.29    229.43 o
  -3   0   8    12204.70    11883.47    240.05 o
  -2   0   8     8976.34     8706.63    178.10 o
  -1   0   8    10850.22    11458.58    207.38 o
   0   0   8    17222.60    17192.92    274.94 o
   1   0   8     9509.07     9918.47    201.36 o
   2   0   8     2400.31     2423.55     57.73 o
   3   0   8     7932.69     7958.45    165.50 o
   4   0   8     6896.88     7079.43    150.35 o
   5   0   8     7426.31     7544.05    225.13 o
   6   0   8     3848.22     4225.45    142.53 o
   7   0   8     2873.42     2795.82    107.95 o
   8   0   8     1443.70     1418.03     73.21 o
   9   0   8      962.79      996.70     62.45 o
 -12   1   8      834.98      811.35     64.28 o
 -11   1   8      761.90      750.81     59.16 o
 -10   1   8     1611.52     1712.01     86.34 o
  -9   1   8     2314.94     2178.91     96.95 o
  -8   1   8     5092.40     5042.67    168.48 o
  -7   1   8    10339.32     9808.92    287.50 o
  -6   1   8     9478.02     8134.31    239.56 o
  -5   1   8    11034.85    10614.77    299.64 o
  -4   1   8    16814.19    17110.51    262.40 o
  -3   1   8     6205.36     6135.28    100.25 o
  -2   1   8     8495.88     9225.09    226.01 o
  -1   1   8    24161.96    24829.03    487.11 o
   0   1   8    10768.54    11133.64    224.92 o
   1   1   8     7411.58     7601.73    168.45 o
   2   1   8     2205.37     2156.54     53.68 o
   3   1   8     6081.39     6176.81    132.64 o
   4   1   8    12279.86    12694.17    259.22 o
   5   1   8     7591.05     7645.76    164.46 o
   6   1   8     4261.45     4536.16    149.63 o
   7   1   8     4220.43     4185.83    144.21 o
   8   1   8     1855.24     2069.97     91.00 o
   9   1   8     1844.44     1888.44     88.48 o
 -12   2   8     1157.53     1407.64     86.65 o
 -11   2   8     1263.75     1399.25     81.99 o
 -10   2   8     1065.22      912.12     61.61 o
  -9   2   8     2142.93     2090.13     93.67 o
  -8   2   8     5169.35     4962.75    166.58 o
  -7   2   8     6277.06     6132.05    192.15 o
  -6   2   8    12807.86    12381.60    349.79 o
  -5   2   8     7675.22     7563.81    160.99 o
  -4   2   8     4491.71     4611.43    102.65 o
  -3   2   8     7741.49     7967.17    127.39 o
  -2   2   8     2517.37     2542.04     60.84 o
  -1   2   8    14638.58    14791.69    295.17 o
   0   2   8     9819.48    10074.95    205.27 o
   1   2   8      431.77      518.60     30.04 o
   2   2   8     2004.40     1976.00     63.25 o
   3   2   8     5729.87     5736.93    137.57 o
   4   2   8     5058.60     5443.49    121.71 o
   5   2   8     4488.38     4630.27    108.09 o
   6   2   8     2119.33     2113.11     84.43 o
   7   2   8     3401.69     3335.70    121.08 o
   8   2   8     1874.47     2012.41     89.32 o
 -12   3   8     1263.73     1421.16     86.19 o
 -11   3   8     1209.58     1239.39     77.87 o
 -10   3   8     1732.51     1655.60     86.80 o
  -9   3   8     1512.37     1366.80     73.06 o
  -8   3   8     5874.57     5731.80    186.65 o
  -7   3   8     9304.59     9345.15    276.20 o
  -6   3   8     6308.12     6429.54    141.47 o
  -5   3   8    12142.85    12291.38    252.37 o
  -4   3   8     7523.09     7879.11    165.93 o
  -3   3   8     3760.57     3905.60     58.08 o
  -2   3   8    12600.60    12762.41    206.96 o
  -1   3   8    12009.59    12294.11    247.99 o
   0   3   8     5527.91     5638.78    120.92 o
   1   3   8     5547.55     5352.95    116.63 o
   2   3   8     3432.57     3467.20     81.34 o
   3   3   8     5851.37     5956.74    245.32 o
   4   3   8     4185.91     4347.63    178.18 o
   5   3   8     2173.35     2106.41    186.31 o
   6   3   8     1889.19     2272.43     89.93 o
   7   3   8     3111.14     3251.42    119.47 o
   8   3   8     1421.14     1561.09     76.95 o
 -11   4   8     1167.26     1228.47     76.57 o
 -10   4   8     1593.19     1637.96     84.97 o
  -9   4   8     3333.29     3409.90    131.00 o
  -8   4   8     4299.43     4346.30    150.77 o
  -7   4   8     5930.01     6043.17    136.72 o
  -6   4   8     6522.43     6534.68    144.23 o
  -5   4   8     6924.93     7091.96    121.97 o
  -4   4   8     8518.27     8408.77    278.66 o
  -3   4   8     5562.73     5414.98     90.80 o
  -2   4   8     4820.51     4876.10    160.85 o
  -1   4   8    11684.74    11720.09    238.38 o
   0   4   8     7521.52     7006.92    419.11 o
   1   4   8     6844.67     6581.44    141.21 o
   2   4   8     8218.76     8549.77    180.55 o
   3   4   8     4990.21     5183.07    117.21 o
   4   4   8     2269.47     2254.85     97.68 o
   5   4   8     1984.83     2040.61    132.30 o
   6   4   8     1950.97     1976.69     91.68 o
 -11   5   8     1007.01     1118.16     75.81 o
 -10   5   8     1466.38     1488.56     82.14 o
  -9   5   8     2414.92     2470.46    105.12 o
  -8   5   8     2690.18     2739.02    187.23 o
  -7   5   8     2093.41     1975.52     57.70 o
  -6   5   8     4001.61     4160.25     78.51 o
  -5   5   8     5958.27     6011.89    132.80 o
  -4   5   8     4909.12     4849.68    109.13 o
  -3   5   8     4820.97     5075.86     86.29 o
  -2   5   8     2058.97     2056.60     57.28 o
  -1   5   8     6678.55     6352.52    161.42 o
   0   5   8    11616.65    11320.65    241.31 o
   1   5   8     8335.59     8433.32    177.59 o
   2   5   8     7747.41     8050.34    262.38 o
   3   5   8     5680.57     5466.44    190.39 o
   4   5   8     3142.87     3217.37    127.79 o
   5   5   8     2963.29     2948.50    122.22 o
   6   5   8     2632.00     2668.94    117.18 o
 -11   6   8      912.15     1144.57     76.80 o
 -10   6   8     1989.93     2296.78    103.67 o
  -9   6   8     1963.60     2081.65     94.81 o
  -8   6   8     1276.59     1314.39     46.61 o
  -7   6   8     1607.60     1546.57     49.30 o
  -6   6   8     1529.29     1598.59     57.75 o
  -5   6   8     5008.27     5021.94    120.89 o
  -4   6   8     3390.64     3471.93     83.36 o
  -3   6   8      328.95      330.78     23.02 o
  -2   6   8     1224.72     1169.74     27.54 o
  -1   6   8     4819.54     4869.76    168.87 o
   0   6   8     4049.03     4243.08    152.83 o
   1   6   8     4488.94     4312.25    157.19 o
   2   6   8     4761.90     4748.00    172.00 o
   3   6   8     2757.84     2884.53    119.32 o
   4   6   8     2206.92     2124.25     99.55 o
   5   6   8     2855.03     2733.68    120.85 o
   6   6   8     1684.62     1764.84     93.36 o
 -10   7   8     1487.03     1559.87     83.59 o
  -9   7   8     2525.16     2657.01     76.38 o
  -8   7   8     1123.73     1228.90     45.57 o
  -7   7   8     1191.48     1254.71     44.61 o
  -6   7   8     4158.85     4231.47    107.30 o
  -5   7   8     5098.70     4944.81    170.77 o
  -4   7   8     1913.88     1865.76     81.07 o
  -3   7   8     2271.61     2115.93     88.94 o
  -2   7   8     2565.58     2782.46    110.69 o
  -1   7   8     2962.19     2938.12    116.27 o
   0   7   8     3735.99     3443.95    134.05 o
   1   7   8     2442.58     2445.72    105.88 o
   2   7   8     2053.56     2057.00     96.80 o
   3   7   8     2325.31     2452.97    110.77 o
   4   7   8     1456.25     1397.49     80.39 o
   5   7   8     1090.47     1046.40     71.15 o
  -8   8   8     1062.87     1247.79     65.42 o
  -7   8   8     2074.90     2194.71     93.75 o
  -6   8   8     2488.31     2653.14    107.56 o
  -5   8   8     3433.58     3525.02    133.44 o
  -4   8   8     3480.80     3501.89    132.68 o
  -3   8   8     2890.28     3072.71    122.37 o
  -2   8   8     3380.11     3301.35    129.47 o
  -1   8   8     4107.57     4326.75    161.38 o
   0   8   8     1868.61     1801.33     88.02 o
   1   8   8     1734.63     1876.98     92.98 o
   2   8   8     2643.34     2725.13    120.39 o
   3   8   8     1361.39     1523.30     84.66 o
  -8   9   8      563.80      674.70     49.16 o
  -7   9   8      940.51      954.94     58.63 o
  -6   9   8     1263.99     1282.44     68.78 o
  -5   9   8     2060.83     2345.18    101.99 o
  -4   9   8     2593.97     2776.12    115.20 o
  -3   9   8     3575.36     3630.30    142.38 o
  -2   9   8     3606.45     3611.29    142.22 o
  -1   9   8     2600.09     2535.04    112.22 o
   0   9   8     2027.60     2242.43    105.43 o
   1   9   8     1974.73     2052.19    102.83 o
   2   9   8     2579.84     2660.09    123.21 o
  -7  10   8      506.97      622.18     49.85 o
  -6  10   8      595.17      653.17     49.62 o
  -5  10   8      922.36     1041.36     64.51 o
  -4  10   8     1460.82     1658.35     84.20 o
  -3  10   8     2062.27     2066.54    100.31 o
  -2  10   8     1622.51     1509.10     82.07 o
  -1  10   8     1018.98      986.93     67.64 o
   0  10   8     1141.49     1152.44     73.59 o
  -1 -12   9        3.28       25.35     22.06 o
   0 -12   9       59.46       44.96     29.93 o
   1 -12   9      133.27      131.31     33.74 o
   2 -12   9        3.06      -35.38     23.59 o
   3 -12   9       85.66      114.97     35.65 o
  -4 -11   9        3.60      -21.76     22.90 o
  -3 -11   9        3.86       34.58     26.80 o
  -2 -11   9       31.75       25.73     25.57 o
   0 -11   9      211.04      122.76     30.08 o
   1 -11   9      102.55      120.92     30.92 o
   2 -11   9       33.23       17.41     26.64 o
   3 -11   9        8.13      -31.76     23.97 o
   4 -11   9       11.30       10.84     26.87 o
   5 -11   9        2.54       -3.44     23.89 o
  -5 -10   9       27.23       41.15     29.85 o
  -4 -10   9      162.65      181.08     37.64 o
  -3 -10   9        2.24      -10.76     22.75 o
  -2 -10   9        4.19       13.66     20.54 o
  -1 -10   9       18.54       31.30     20.84 o
   0 -10   9       45.35       54.51     24.43 o
   1 -10   9        2.61      -26.57     17.71 o
   2 -10   9       17.83       13.66     23.28 o
   3 -10   9        6.97       -2.90     21.38 o
   4 -10   9       20.52       34.51     25.65 o
   5 -10   9        9.46       42.60     24.89 o
   6 -10   9       11.75       17.63     27.10 o
  -7  -9   9        0.11       53.44     33.82 o
  -6  -9   9        2.11        7.02     26.03 o
  -5  -9   9        0.49       -4.12     23.05 o
  -4  -9   9      113.17       87.72     27.64 o
  -3  -9   9       47.49       39.09     24.05 o
  -2  -9   9       44.09       50.69     22.44 o
  -1  -9   9       94.60      113.75     23.13 o
   0  -9   9       36.84        7.76     16.30 o
   1  -9   9      145.40      130.54     28.17 o
   2  -9   9      139.75      174.74     30.15 o
   3  -9   9       67.30       76.49     24.20 o
   4  -9   9        5.80       20.23     21.15 o
   5  -9   9       62.67       83.21     25.27 o
   6  -9   9       75.68      109.70     27.25 o
   7  -9   9      165.90      208.94     36.15 o
  -8  -8   9       10.60       -6.03     26.72 o
  -7  -8   9        3.04        7.86     26.80 o
  -6  -8   9       11.50       84.05     31.68 o
  -5  -8   9        1.58       11.76     21.99 o
  -4  -8   9      379.42      469.11     43.06 o
  -3  -8   9      615.94      652.94     48.93 o
  -2  -8   9       39.19       51.68     20.38 o
  -1  -8   9      439.16      398.04     33.97 o
   0  -8   9       49.88       31.59     11.90 o
   1  -8   9      328.74      342.85     33.82 o
   2  -8   9      256.65      239.79     29.54 o
   3  -8   9        2.01        0.90      9.97 o
   4  -8   9      306.76      304.95     21.75 o
   5  -8   9      402.75      422.82     25.40 o
   6  -8   9       91.78      117.28     22.75 o
   7  -8   9       35.13       42.17     16.01 o
   8  -8   9       87.38      105.42     24.47 o
  -8  -7   9      250.82      210.55     38.93 o
  -7  -7   9        5.08        3.05     21.83 o
  -6  -7   9      232.16      266.20     36.03 o
  -5  -7   9      240.68      254.37     34.51 o
  -4  -7   9     1523.27     1735.37     81.84 o
  -3  -7   9        5.75        0.08     16.49 o
  -2  -7   9       36.73       42.22     17.33 o
  -1  -7   9       20.10       39.75      9.03 o
   0  -7   9       83.21       82.66     12.94 o
   1  -7   9       88.50      105.69     23.40 o
   2  -7   9        2.76       -0.36     19.51 o
   3  -7   9      130.64      127.20     20.15 o
   4  -7   9        2.97        2.65     10.35 o
   5  -7   9      392.95      438.64     24.61 o
   6  -7   9      109.52       87.95     19.54 o
   7  -7   9       18.49        4.78     14.41 o
   8  -7   9       25.04       47.78     16.64 o
  -9  -6   9       16.38       56.72     27.79 o
  -8  -6   9       18.74        6.41     23.05 o
  -7  -6   9      303.45      251.47     35.96 o
  -6  -6   9      116.24      142.83     28.32 o
  -5  -6   9       89.72      121.84     25.12 o
  -4  -6   9      226.19      221.46     17.58 o
  -3  -6   9       59.11       61.01      8.96 o
  -2  -6   9     1430.86     1456.50     63.52 o
  -1  -6   9       31.59       43.00      8.75 o
   0  -6   9      636.73      622.79     20.03 o
   1  -6   9      326.65      336.10     14.92 o
   2  -6   9      183.38      174.21     14.76 o
   3  -6   9      375.90      374.09     21.21 o
   4  -6   9      106.74      102.26     15.08 o
   5  -6   9       32.73       31.22     11.80 o
   6  -6   9        3.53       -9.25     11.76 o
   7  -6   9       25.04       22.33     14.65 o
   8  -6   9       49.92       12.24     15.11 o
   9  -6   9       20.86       -1.07     15.29 o
 -10  -5   9       22.14       47.41     26.11 o
  -9  -5   9       36.29       10.38     21.30 o
  -8  -5   9      499.96      469.78     30.42 o
  -7  -5   9       37.41       61.72     15.30 o
  -6  -5   9      352.56      289.47     25.65 o
  -5  -5   9      169.94      166.80     21.60 o
  -4  -5   9       37.49       45.96     13.97 o
  -3  -5   9     1031.98     1094.10     45.80 o
  -2  -5   9       68.41       80.08     13.82 o
  -1  -5   9      407.95      384.60     24.35 o
   0  -5   9        0.61        0.66      6.73 o
   1  -5   9      531.04      563.56     35.77 o
   2  -5   9       50.81       38.15      9.40 o
   3  -5   9     1276.62     1205.22     81.07 o
   4  -5   9      816.03      804.11     30.70 o
   5  -5   9      681.77      650.61     29.42 o
   6  -5   9      222.78      194.35     18.32 o
   7  -5   9       33.94       47.06     14.29 o
   8  -5   9       10.96       36.17     16.10 o
   9  -5   9       20.98        5.42     20.54 o
 -10  -4   9       17.47       -3.17     15.99 o
  -9  -4   9       73.71       94.34     40.69 o
  -8  -4   9      112.57      103.82     25.27 o
  -7  -4   9       35.90       43.06     21.30 o
  -6  -4   9      102.13      133.44     22.75 o
  -5  -4   9      466.31      482.62     32.60 o
  -4  -4   9      587.52      574.77     33.82 o
  -3  -4   9     1690.10     1830.19     44.04 o
  -2  -4   9      173.77      169.32     17.56 o
  -1  -4   9     1330.13     1219.69     48.40 o
   0  -4   9     1681.70     1743.78     44.75 o
   1  -4   9     1732.52     1696.00     49.81 o
   2  -4   9      614.09      654.60     24.53 o
   3  -4   9      273.41      237.30     15.80 o
   4  -4   9     1179.07     1245.52     39.12 o
   5  -4   9        0.40        7.00      9.97 o
   6  -4   9       25.56       41.64     13.03 o
   7  -4   9      174.76      179.04     34.54 o
   8  -4   9       16.61       -1.37     18.32 o
   9  -4   9      101.12      147.87     32.60 o
 -11  -3   9       24.39       34.23     18.22 o
 -10  -3   9        3.05       -4.89     24.43 o
  -9  -3   9       39.58       56.11     25.27 o
  -8  -3   9      752.86      762.11     51.84 o
  -7  -3   9       11.95       -7.94     16.57 o
  -6  -3   9       13.33       -4.43     14.81 o
  -5  -3   9      178.42      215.43     23.67 o
  -4  -3   9      169.30      174.68     13.93 o
  -3  -3   9        0.29        4.89      6.91 o
  -2  -3   9       21.64       35.80     11.22 o
  -1  -3   9       37.30       36.80     10.99 o
   0  -3   9      435.72      418.00     17.85 o
   1  -3   9     6129.82     6289.49    129.09 o
   2  -3   9        0.85        7.50      7.30 o
   3  -3   9      112.82       77.98     10.73 o
   4  -3   9      249.91      248.19     16.67 o
   5  -3   9      201.29      207.23     17.01 o
   6  -3   9       95.43       98.82     15.03 o
   7  -3   9        1.03       -2.21     15.88 o
   8  -3   9       49.80        7.71     19.92 o
   9  -3   9        3.49       14.81     22.22 o
 -11  -2   9      160.34      212.91     36.95 o
 -10  -2   9       41.91       61.61     27.25 o
  -9  -2   9        0.94      -23.82     20.23 o
  -8  -2   9      501.28      452.39     40.46 o
  -7  -2   9       16.46       15.73     17.25 o
  -6  -2   9      465.18      455.52     35.12 o
  -5  -2   9      451.58      475.22     33.36 o
  -4  -2   9       12.16        9.99      7.55 o
  -3  -2   9       17.37       15.85      6.68 o
  -2  -2   9     9746.61    10598.13    293.38 o
  -1  -2   9      959.63      947.00     41.61 o
   0  -2   9      628.43      674.73     21.42 o
   1  -2   9      851.69      811.94     19.68 o
   2  -2   9     2036.73     2115.15     41.05 o
   3  -2   9      827.44      738.27     41.07 o
   4  -2   9       57.16       39.40     10.11 o
   5  -2   9        1.24        9.70     14.05 o
   6  -2   9       33.23       17.02     16.87 o
   7  -2   9       10.00       33.13     19.85 o
   8  -2   9      148.77      152.30     30.99 o
   9  -2   9       56.54       54.13     28.02 o
 -11  -1   9      299.15      255.44     39.39 o
 -10  -1   9       78.14       85.20     28.40 o
  -9  -1   9       13.37        5.88     20.08 o
  -8  -1   9      342.71      365.59     37.64 o
  -7  -1   9      659.10      571.49     40.77 o
  -6  -1   9      571.29      634.77     39.39 o
  -5  -1   9     2045.80     2099.06     77.94 o
  -4  -1   9     1006.39      956.26     29.46 o
  -3  -1   9      779.02      811.63     43.78 o
  -2  -1   9      405.29      356.74     24.43 o
  -1  -1   9      153.58      134.81      7.48 o
   0  -1   9      261.44      230.14      9.35 o
   1  -1   9      663.15      665.93     27.33 o
   2  -1   9      588.16      552.80     17.91 o
   3  -1   9       16.51       25.43     10.31 o
   4  -1   9       56.33       94.97     20.61 o
   5  -1   9        7.02      -18.32     12.21 o
   6  -1   9      168.42      217.88     29.85 o
   7  -1   9      136.00      115.43     25.27 o
   8  -1   9      754.99      706.68     51.76 o
   9  -1   9       32.94        9.77     22.29 o
 -11   0   9       85.85       92.30     33.36 o
 -10   0   9        4.77      -16.72     21.15 o
  -9   0   9      255.45      290.32     37.94 o
  -8   0   9      304.95      340.25     36.87 o
  -7   0   9      822.68      845.09     50.92 o
  -6   0   9      203.38      168.87     23.44 o
  -5   0   9      696.90      699.20     39.09 o
  -4   0   9     4604.78     4482.48     91.73 o
  -3   0   9      852.34      848.21     23.98 o
  -2   0   9       96.35      140.00     19.70 o
  -1   0   9        0.74        9.58      6.14 o
   0   0   9     1716.91     1692.03     43.78 o
   1   0   9      487.09      529.66     20.71 o
   2   0   9      209.01      216.10     17.37 o
   3   0   9        0.49        8.34      6.99 o
   4   0   9       46.60       57.59     10.76 o
   5   0   9      946.83     1096.17     55.88 o
   6   0   9       72.69       88.71     22.83 o
   7   0   9       44.51       65.12     24.51 o
   8   0   9      213.21      218.64     33.21 o
 -12   1   9        8.93       35.42     27.79 o
 -11   1   9        4.25       51.99     28.55 o
 -10   1   9        4.44       -0.08     22.75 o
  -9   1   9      279.02      260.70     35.35 o
  -8   1   9       37.85       16.72     20.61 o
  -7   1   9       50.32       59.62     19.85 o
  -6   1   9        1.80       18.40     13.82 o
  -5   1   9      251.89      231.24     23.51 o
  -4   1   9     1286.13     1182.89     28.46 o
  -3   1   9     2809.70     2847.22     85.31 o
  -2   1   9     1163.58     1173.34     50.96 o
  -1   1   9        9.91       14.27     12.14 o
   0   1   9        0.78       -6.14      5.67 o
   1   1   9       99.41       83.78      9.62 o
   2   1   9      568.84      603.94     23.50 o
   3   1   9       64.52       75.36     10.92 o
   4   1   9      188.68      175.81     14.94 o
   5   1   9      112.17      113.67     22.75 o
   6   1   9       23.24       21.91     18.17 o
   7   1   9      161.10      214.90     30.69 o
   8   1   9       18.34       -6.79     19.47 o
 -12   2   9        1.92      -25.96     27.02 o
 -11   2   9       77.61       91.38     31.53 o
 -10   2   9        2.14       -8.70     22.14 o
  -9   2   9      185.97      129.78     31.38 o
  -8   2   9      444.92      425.67     40.31 o
  -7   2   9      416.71      438.04     37.56 o
  -6   2   9     1384.93     1282.22     58.71 o
  -5   2   9       82.40      146.54     51.80 o
  -4   2   9       15.02        9.69      6.19 o
  -3   2   9        0.49        3.78      5.01 o
  -2   2   9     3181.27     3240.09     75.73 o
  -1   2   9      564.70      565.16     22.35 o
   0   2   9      160.07      168.64     12.76 o
   1   2   9      285.36      271.03     17.21 o
   2   2   9       71.96       66.29     10.52 o
   3   2   9      328.27      296.89     43.78 o
   4   2   9       18.92       26.69     10.62 o
   5   2   9        2.07        5.95     16.95 o
   6   2   9        6.02       12.06     19.24 o
   7   2   9       29.48       52.60     24.12 o
   8   2   9       42.68       52.52     26.34 o
 -11   3   9      128.80      130.92     34.58 o
 -10   3   9      131.66      179.71     34.81 o
  -9   3   9      999.67      936.93     60.00 o
  -8   3   9      458.79      434.61     40.31 o
  -7   3   9       42.74       22.60     17.02 o
  -6   3   9      273.82      222.06     19.39 o
  -5   3   9       70.21       67.27     27.98 o
  -4   3   9        0.32        3.13      6.54 o
  -3   3   9     1128.35     1135.93     27.57 o
  -2   3   9      975.21      960.10     54.66 o
  -1   3   9        5.59        1.27     16.45 o
   0   3   9      156.57      139.78     12.60 o
   1   3   9       46.72       36.41      9.20 o
   2   3   9       17.69        1.95      8.66 o
   3   3   9       13.23       22.65     11.79 o
   4   3   9      860.18      964.99     36.11 o
   5   3   9       39.66       38.80     13.01 o
   6   3   9       53.77       55.65     22.06 o
   7   3   9       62.01       42.29     23.21 o
 -11   4   9       64.41       75.35     33.44 o
 -10   4   9       26.27       45.58     26.57 o
  -9   4   9      597.28      597.06     50.54 o
  -8   4   9      618.89      704.24     50.08 o
  -7   4   9        3.91       18.63     10.45 o
  -6   4   9      120.82      117.91     17.94 o
  -5   4   9       29.15       52.17     11.25 o
  -4   4   9        0.14       -2.79      8.06 o
  -3   4   9       24.16       29.15      8.23 o
  -2   4   9      193.20      166.71     13.67 o
  -1   4   9      581.21      601.69     24.21 o
   0   4   9      160.52      140.89     13.54 o
   1   4   9     1006.65     1019.25     34.10 o
   2   4   9        0.41      -12.41      8.27 o
   3   4   9      488.04      416.63     23.43 o
   4   4   9      582.55      604.10     29.29 o
   5   4   9        9.97       28.83     12.89 o
 -11   5   9        7.52      -14.12     23.44 o
 -10   5   9       20.19       50.08     29.39 o
  -9   5   9       44.98       65.27     27.71 o
  -8   5   9      466.19      542.48     29.49 o
  -7   5   9       10.35        4.50     10.81 o
  -6   5   9       36.45       38.83     12.16 o
  -5   5   9       10.03       10.05      9.55 o
  -4   5   9      126.36       99.83     12.70 o
  -3   5   9        7.47       13.73      6.92 o
  -2   5   9      201.69      202.75     11.45 o
  -1   5   9      638.61      598.86     24.66 o
   0   5   9        8.86       27.90      9.70 o
   1   5   9     1030.16     1027.65     34.67 o
   2   5   9      218.32      193.14     28.40 o
   3   5   9      248.05      251.54     32.06 o
   4   5   9        0.40       -5.27     15.50 o
   5   5   9       11.65       23.89     22.29 o
   6   5   9       47.94       14.35     22.29 o
 -10   6   9       75.69       72.14     29.62 o
  -9   6   9       50.92       71.23     16.92 o
  -8   6   9       19.23       16.11     12.64 o
  -7   6   9       98.57      124.37     16.79 o
  -6   6   9        7.76        8.38     11.41 o
  -5   6   9      260.87      264.68     20.65 o
  -4   6   9      187.93      182.01     16.41 o
  -3   6   9       40.59       32.57     10.50 o
  -2   6   9      402.69      385.20     16.17 o
  -1   6   9       16.55       24.12     15.80 o
   0   6   9        9.08       30.46     17.63 o
   1   6   9       14.61       38.40     18.78 o
   2   6   9        6.30       -8.93     17.10 o
   3   6   9        6.98        8.40     20.38 o
   4   6   9       19.95       30.84     21.45 o
   5   6   9      158.61      159.78     33.67 o
 -10   7   9       33.70       98.33     31.38 o
  -9   7   9        0.80        9.19     14.58 o
  -8   7   9       44.19       77.25     16.80 o
  -7   7   9      170.13      182.38     31.26 o
  -6   7   9       70.05       61.45     14.42 o
  -5   7   9      136.49      120.24     23.44 o
  -4   7   9       84.60       73.36     20.38 o
  -3   7   9        2.51       -9.08     15.65 o
  -2   7   9       16.89        2.21     17.56 o
  -1   7   9       11.83       -2.37     15.04 o
   0   7   9       34.75       47.10     21.99 o
   1   7   9      136.46      114.66     27.79 o
   2   7   9        0.58       13.59     21.83 o
   3   7   9      200.42      183.52     33.13 o
   4   7   9      283.36      277.35     39.93 o
  -9   8   9       35.30        4.81     19.77 o
  -8   8   9      150.93      176.35     29.39 o
  -7   8   9        1.03       16.87     19.31 o
  -6   8   9      162.20      115.96     26.57 o
  -5   8   9      331.93      291.77     34.20 o
  -4   8   9       20.25       40.54     19.39 o
  -3   8   9       27.38       55.27     21.53 o
  -2   8   9      173.83      139.55     29.01 o
  -1   8   9      207.24      193.90     30.23 o
   0   8   9      416.79      452.09     44.74 o
   1   8   9        0.89      -12.21     18.86 o
   2   8   9        2.24      -23.82     20.23 o
   3   8   9      105.50      107.79     31.99 o
  -8   9   9       27.24       55.27     23.89 o
  -7   9   9       10.77       -7.63     18.55 o
  -6   9   9      121.35      127.87     28.48 o
  -5   9   9        5.65       22.52     20.38 o
  -4   9   9       37.77        9.54     21.53 o
  -3   9   9       64.70       73.21     25.96 o
  -2   9   9        6.80        4.50     20.69 o
  -1   9   9       36.69       38.48     22.67 o
   0   9   9       55.91       43.21     25.42 o
   1   9   9       30.71       21.60     23.59 o
  -5  10   9       12.18       -1.98     22.37 o
  -4  10   9       51.76       25.27     25.57 o
  -3  10   9        4.97      -14.05     22.14 o
  -2  10   9        7.38       11.60     21.91 o
   0 -12  10     2296.76     2275.79    107.26 o
   1 -12  10     1942.63     2181.13    107.56 o
   2 -12  10     2034.42     2092.34    105.96 o
  -3 -11  10      546.05      612.86     53.59 o
  -2 -11  10      943.28      961.97     64.05 o
   0 -11  10     2763.25     2538.48    112.60 o
   1 -11  10     1953.73     1773.01     90.62 o
   2 -11  10     3705.43     3797.79    150.47 o
   3 -11  10     2945.71     3279.06    136.50 o
   4 -11  10     2383.03     2468.40    111.38 o
   5 -11  10     1921.75     2083.26    101.30 o
  -5 -10  10     1284.40     1435.51     86.80 o
  -4 -10  10      577.57      684.39     58.55 o
  -3 -10  10      434.96      528.43     49.62 o
  -2 -10  10     1602.03     1766.98     86.26 o
  -1 -10  10     1171.01     1187.86     64.58 o
   0 -10  10     1138.09      997.01     62.52 o
   1 -10  10     1140.21     1178.62     68.32 o
   2 -10  10     2606.41     2485.34    107.41 o
   3 -10  10     2737.25     2684.82    113.98 o
   4 -10  10     1579.18     1596.59     82.75 o
   5 -10  10     1167.89     1117.55     67.10 o
   6 -10  10     1376.43     1429.93     76.87 o
  -6  -9  10     2228.94     2473.82    119.93 o
  -5  -9  10     1906.78     2152.80    105.81 o
  -4  -9  10     1884.72     1823.93     91.84 o
  -3  -9  10     3076.81     3250.96    130.08 o
  -2  -9  10     3994.75     4219.27    154.51 o
  -1  -9  10     2421.65     2399.46     97.79 o
   0  -9  10     1510.82     1493.07     75.04 o
   1  -9  10     2539.02     2659.48    109.17 o
   2  -9  10     4463.49     4522.03    159.86 o
   3  -9  10     2554.25     2501.37    103.98 o
   4  -9  10     1853.42     2023.86     91.23 o
   5  -9  10     1068.88     1072.97     61.76 o
   6  -9  10     1500.89     1629.95     79.62 o
   7  -9  10     1284.05     1359.17    104.32 o
  -7  -8  10     1375.43     1500.17     87.26 o
  -6  -8  10     2169.88     2237.54    107.26 o
  -5  -8  10     3581.17     4028.11    156.88 o
  -4  -8  10     5311.91     5854.48    206.20 o
  -3  -8  10     8056.47     8607.85    280.48 o
  -2  -8  10     7589.22     8539.38    274.29 o
  -1  -8  10     6312.06     6724.07    218.79 o
   0  -8  10     5155.55     4637.69    159.48 o
   1  -8  10     4204.95     4253.01    148.10 o
   2  -8  10     9341.45     9576.62    291.09 o
   3  -8  10     3056.72     3105.13     77.97 o
   4  -8  10     1172.58     1109.96     40.23 o
   5  -8  10     2130.91     2087.05     61.07 o
   6  -8  10     1573.73     1561.55     52.74 o
   7  -8  10     1105.16     1099.88     44.18 o
  -8  -7  10      397.65      463.31     51.00 o
  -7  -7  10      473.53      554.08     52.22 o
  -6  -7  10     1167.30     1346.95     76.80 o
  -5  -7  10     2359.10     2593.90    110.69 o
  -4  -7  10     2773.66     3295.16    127.64 o
  -3  -7  10     6350.09     7032.57    231.62 o
  -2  -7  10     8140.88     9001.85    283.99 o
  -1  -7  10     2752.49     2846.15     68.91 o
   0  -7  10     7417.51     7618.74    132.34 o
   1  -7  10     7076.22     7242.43    152.71 o
   2  -7  10     4362.62     4441.87    101.25 o
   3  -7  10     3988.64     4097.84     95.61 o
   4  -7  10     1967.74     2015.15     65.54 o
   5  -7  10     2036.42     2060.93     74.85 o
   6  -7  10     2247.26     2278.78     65.94 o
   7  -7  10      666.16      672.04     34.29 o
   8  -7  10     1023.33     1037.35     44.96 o
  -9  -6  10     1534.54     1536.66     88.48 o
  -8  -6  10      778.92      836.31     59.85 o
  -7  -6  10     1174.28     1189.92     69.24 o
  -6  -6  10     2810.56     2905.75    118.79 o
  -5  -6  10     2894.04     2980.89     77.23 o
  -4  -6  10     4500.48     4618.69    106.92 o
  -3  -6  10     6320.05     6647.27    110.31 o
  -2  -6  10     8678.13     9191.87    191.16 o
  -1  -6  10     8699.71     8606.97    201.42 o
   0  -6  10     6430.85     6612.21    115.27 o
   1  -6  10     7331.39     7069.48    603.43 o
   2  -6  10     6691.14     6876.80    145.56 o
   3  -6  10     2773.14     2759.12     69.10 o
   4  -6  10     5087.63     5070.10    114.41 o
   5  -6  10     3698.69     3685.94     90.13 o
   6  -6  10     1596.09     1492.03     49.75 o
   7  -6  10      882.87      907.21     89.93 o
   8  -6  10     1103.38     1201.96     48.11 o
 -10  -5  10     1514.39     1507.65     87.26 o
  -9  -5  10     1507.98     1424.90     80.39 o
  -8  -5  10     1951.13     1955.62     63.78 o
  -7  -5  10     3351.42     3623.81    127.34 o
  -6  -5  10     4716.24     5037.25    160.39 o
  -5  -5  10     3798.89     3849.62    125.96 o
  -4  -5  10     3003.61     3037.21    101.69 o
  -3  -5  10     8480.20     8773.67    164.38 o
  -2  -5  10     8666.50     8325.17    234.59 o
  -1  -5  10     5772.77     5991.05    174.36 o
   0  -5  10     7653.08     7817.73    160.43 o
   1  -5  10     2029.42     1928.94     56.42 o
   2  -5  10     5011.32     5225.07    113.49 o
   3  -5  10     4859.05     4573.04    392.62 o
   4  -5  10     3997.03     3921.78     91.79 o
   5  -5  10     5246.64     5102.42    115.95 o
   6  -5  10     1642.36     1622.63     51.33 o
   7  -5  10      736.98      712.02     34.45 o
   8  -5  10     2010.63     2037.20     64.41 o
 -10  -4  10     1173.58     1131.42     49.27 o
  -9  -4  10     1957.43     1946.68     90.77 o
  -8  -4  10     3250.92     3239.51    121.08 o
  -7  -4  10     7514.31     7497.71    228.03 o
  -6  -4  10     7050.79     7184.26    215.97 o
  -5  -4  10     6220.62     6212.29    186.96 o
  -4  -4  10     6668.05     6866.55    133.05 o
  -3  -4  10    12143.67    12664.43    231.03 o
  -2  -4  10    21046.55    21965.69    587.52 o
  -1  -4  10     5582.19     5586.91    164.59 o
   0  -4  10     7316.52     7590.10    154.91 o
   1  -4  10     7162.55     7481.94    153.68 o
   2  -4  10     3611.34     3469.96     79.25 o
   3  -4  10     7154.81     7230.83    151.28 o
   4  -4  10     7050.56     6661.93    398.23 o
   5  -4  10     4858.58     4840.22    110.33 o
   6  -4  10     3156.04     3085.39     79.21 o
   7  -4  10     1747.70     1732.59    100.62 o
   8  -4  10     2933.47     2980.18    121.08 o
 -11  -3  10      665.15      586.63     59.85 o
 -10  -3  10      753.51      804.02     60.46 o
  -9  -3  10     1961.94     2193.80     97.49 o
  -8  -3  10     3628.05     3588.54    129.55 o
  -7  -3  10     7477.66     7457.48    227.04 o
  -6  -3  10     7865.79     7881.78    233.45 o
  -5  -3  10     2844.75     2906.36    100.54 o
  -4  -3  10     9240.60     9558.24    178.97 o
  -2  -3  10     8890.01     9454.01    265.51 o
  -1  -3  10     6241.62     6534.37    189.63 o
   0  -3  10     6506.19     6741.95    137.84 o
   1  -3  10     5306.72     5408.67    113.82 o
   2  -3  10     5221.83     5371.58    138.94 o
   3  -3  10     4119.15     4050.22     97.83 o
   4  -3  10     6960.95     7171.90    151.20 o
   5  -3  10     6049.95     5892.33    179.44 o
   6  -3  10     3634.88     3548.61    128.79 o
   7  -3  10     3222.21     3079.04    119.78 o
   8  -3  10     3383.03     3384.56    132.53 o
   9  -3  10     1443.35     1517.19     83.90 o
 -11  -2  10      987.23     1035.86     70.16 o
 -10  -2  10      856.13      778.37     59.77 o
  -9  -2  10     1505.03     1472.84     76.95 o
  -8  -2  10     5307.39     5326.97    176.04 o
  -7  -2  10     6267.47     6111.37    192.30 o
  -6  -2  10     5313.49     5226.43    164.59 o
  -5  -2  10     5547.72     4981.98    155.05 o
  -4  -2  10     8121.81     8233.87    156.92 o
  -3  -2  10    12535.25    14049.87    385.75 o
  -2  -2  10     6573.29     6955.62    201.23 o
  -1  -2  10     3240.93     3277.88     71.97 o
   0  -2  10    15499.60    16490.93    317.99 o
   1  -2  10     4829.36     4943.50     85.86 o
   2  -2  10     2278.60     2142.69     75.78 o
   3  -2  10     4707.09     4939.86    106.87 o
   4  -2  10     3855.68     3717.15    116.76 o
   5  -2  10     5095.58     5143.14    167.34 o
   6  -2  10     4055.31     4229.65    147.49 o
   7  -2  10     2484.77     2593.29    107.26 o
   8  -2  10     2072.61     2073.26     96.27 o
 -11  -1  10     1235.18     1287.10     79.17 o
 -10  -1  10     1383.78     1404.67     77.71 o
  -9  -1  10     2651.84     2721.62    111.61 o
  -8  -1  10     4513.47     4498.75    154.44 o
  -7  -1  10     6349.82     6028.15    190.01 o
  -6  -1  10     5222.19     5024.05    160.01 o
  -5  -1  10     7284.75     6251.15    188.56 o
  -4  -1  10     7753.32     7852.31    150.39 o
  -3  -1  10     2412.56     2531.68     87.41 o
  -2  -1  10     7705.72     7508.09    215.89 o
  -1  -1  10     4398.99     4417.15     97.72 o
   0  -1  10     9272.52     9310.29    153.40 o
   1  -1  10     9449.01     9400.55    155.38 o
   2  -1  10     1569.18     1504.18     55.86 o
   3  -1  10     2503.26     2392.63     59.46 o
   4  -1  10     4317.19     4467.68    146.27 o
   5  -1  10     5251.75     5478.96    176.80 o
   6  -1  10     2704.58     2802.92    108.71 o
   7  -1  10      842.88      873.34     55.80 o
   8  -1  10     1291.98     1229.69     69.93 o
 -11   0  10     2519.21     2682.91    120.77 o
 -10   0  10     1610.81     1599.79     83.75 o
  -9   0  10     2356.41     2224.64     97.87 o
  -8   0  10     5165.70     4929.39    166.12 o
  -7   0  10     7275.84     7364.42    225.28 o
  -6   0  10    10308.01    10549.65    304.06 o
  -5   0  10     6174.66     6179.23    186.73 o
  -4   0  10    10281.34    10241.61    191.84 o
  -3   0  10     8276.92     8464.51    400.33 o
  -2   0  10     6429.73     6879.21    145.90 o
  -1   0  10    14981.46    15327.20    307.17 o
   0   0  10    24679.73    24986.79    492.35 o
   1   0  10    14336.35    14763.67    297.06 o
   2   0  10     5189.32     5398.08    157.72 o
   3   0  10     8066.55     8105.12    171.35 o
   4   0  10    10682.63    11270.69    323.76 o
   5   0  10     5743.65     6220.08    194.90 o
   6   0  10     2822.56     2833.38    109.40 o
   7   0  10     1539.03     1642.85     80.23 o
   8   0  10      979.43      991.51     64.81 o
 -11   1  10     2254.13     2551.22    117.41 o
 -10   1  10     1663.87     1788.20     90.85 o
  -9   1  10     1880.38     1747.82     83.52 o
  -8   1  10     4847.58     4291.71    149.47 o
  -7   1  10     6096.68     5856.62    186.58 o
  -6   1  10     6609.59     6678.80    204.13 o
  -4   1  10     6215.39     6118.06    102.94 o
  -3   1  10     4532.62     4533.87    148.48 o
  -2   1  10     3726.12     3714.42     85.64 o
  -1   1  10     9988.11    10271.96    211.18 o
   0   1  10    19431.20    19848.16    394.44 o
   1   1  10     7851.53     7825.72    164.67 o
   2   1  10     6734.69     6385.92    137.92 o
   3   1  10    12125.28    12862.92    263.28 o
   4   1  10     7726.13     7984.89    171.37 o
   5   1  10     5789.44     6120.45    192.68 o
   6   1  10     2749.12     3004.61    112.68 o
   7   1  10     1898.33     2021.50     90.08 o
   8   1  10     1654.07     1636.44     83.36 o
 -11   2  10     1793.61     1885.92     97.33 o
 -10   2  10      705.66      563.01     50.46 o
  -9   2  10     1172.82     1064.57     63.36 o
  -8   2  10     3813.53     3599.38    131.38 o
  -7   2  10     2286.95     2210.59     89.93 o
  -6   2  10     1983.57     2189.29     86.34 o
  -5   2  10     4122.39     4063.15    132.07 o
  -4   2  10     3225.90     3131.23     80.38 o
  -3   2  10      869.47      891.05     29.87 o
  -2   2  10     4799.23     4961.41    110.30 o
  -1   2  10     3102.07     2984.64     78.25 o
   0   2  10     6262.47     6347.97    136.32 o
   1   2  10     8703.41     8691.93    182.26 o
   2   2  10     3610.55     3676.86     87.30 o
   3   2  10     8457.63     8389.13    178.90 o
   4   2  10     4518.24     4608.09    107.75 o
   5   2  10     2245.40     2466.49     95.73 o
   6   2  10     3064.74     3222.64    118.71 o
   7   2  10     2273.42     2447.17    101.53 o
 -11   3  10     2273.88     2386.10    113.67 o
 -10   3  10     1873.04     1962.49     95.12 o
  -9   3  10     3022.58     3188.74    125.35 o
  -8   3  10     4753.86     4467.07    154.89 o
  -7   3  10     3480.61     3327.61    120.62 o
  -6   3  10     5824.86     5596.48    127.49 o
  -5   3  10     5372.15     5664.09    127.13 o
  -4   3  10    10568.19    10560.97    209.54 o
  -3   3  10     6169.13     6333.23    105.86 o
  -2   3  10     3018.67     3152.83     75.81 o
  -1   3  10     6067.98     5954.70    129.46 o
   0   3  10     5870.13     6095.27    132.31 o
   1   3  10     7019.19     7087.11    152.58 o
   2   3  10     4494.45     4396.72    102.01 o
   3   3  10     3044.19     3110.11     90.62 o
   4   3  10     1789.10     1793.95     54.05 o
   5   3  10      950.91     1003.34     54.97 o
   6   3  10     1495.04     1607.27     74.97 o
   7   3  10     2008.55     2355.56     99.93 o
 -11   4  10     1259.32     1196.33     76.49 o
 -10   4  10     1236.75     1324.97     78.33 o
  -9   4  10     1568.13     1665.75     83.36 o
  -8   4  10     2926.83     2902.70    113.98 o
  -7   4  10     1178.34     1137.19     41.46 o
  -6   4  10     2983.13     2937.73     76.18 o
  -5   4  10     7295.42     7689.90    166.55 o
  -4   4  10     9831.42    10087.18    162.84 o
  -3   4  10     6568.57     6708.80    135.26 o
  -2   4  10     4589.39     4516.21    102.68 o
  -1   4  10     7119.02     7395.22    157.80 o
   0   4  10    10101.51    10283.00    213.54 o
   1   4  10     6605.45     6192.56    402.70 o
   2   4  10     4686.53     4951.74    126.57 o
   3   4  10     3679.01     3858.56     94.41 o
   4   4  10      513.63      499.77     27.95 o
   5   4  10     1147.19     1085.79     63.21 o
 -11   5  10     1111.57     1202.44     76.80 o
 -10   5  10     1355.73     1426.35     79.93 o
  -9   5  10     1482.09     1569.79     81.76 o
  -8   5  10     1970.74     1949.52     60.38 o
  -7   5  10      925.64      899.28     36.51 o
  -6   5  10     2819.58     2814.87     74.58 o
  -5   5  10     7549.37     7910.28    171.69 o
  -4   5  10     7795.30     7714.65    166.62 o
  -3   5  10     4714.88     4583.79     80.68 o
  -2   5  10     8110.36     8068.63    131.15 o
  -1   5  10     6710.19     6570.87    143.50 o
   0   5  10     7417.89     7140.30    194.32 o
   1   5  10    10003.67    10055.35    211.63 o
   2   5  10     2966.02     3060.72    121.08 o
   3   5  10     2844.44     2798.49    115.73 o
   4   5  10     2099.12     2191.43     99.85 o
   5   5  10      922.27     1007.62     65.12 o
 -10   6  10      896.31      843.33     63.21 o
  -9   6  10     1015.78     1072.64     78.29 o
  -8   6  10      932.73      958.08     40.23 o
  -7   6  10      432.90      486.79     32.67 o
  -6   6  10     2284.03     2345.66     65.81 o
  -5   6  10     2195.90     2118.15     64.77 o
  -4   6  10     3874.27     3969.52     95.12 o
  -3   6  10     3637.75     3340.10    154.49 o
  -2   6  10     2394.04     2088.91     88.25 o
  -1   6  10     5912.33     5526.83    191.08 o
   0   6  10     4239.07     4039.48    148.33 o
   1   6  10     2664.63     2592.91    108.86 o
   2   6  10     3257.63     3020.11    124.51 o
   3   6  10     3310.32     3575.56    143.83 o
   4   6  10     1660.06     1777.13     91.68 o
  -9   7  10     1080.02     1103.95     89.85 o
  -8   7  10     2216.84     2534.75     73.81 o
  -7   7  10      840.35      924.34     66.15 o
  -6   7  10     1598.14     1598.27     75.50 o
  -5   7  10     3442.14     3503.04    132.60 o
  -4   7  10     1923.39     1965.85     87.33 o
  -3   7  10     1989.99     2031.12     90.23 o
  -2   7  10     3725.68     3941.39    148.02 o
  -1   7  10     1596.22     1564.22     78.33 o
   0   7  10      732.25      743.94     53.29 o
   1   7  10     1302.18     1077.93     65.19 o
   2   7  10     1264.35     1205.95     72.91 o
   3   7  10     1967.08     2057.15    102.60 o
  -8   8  10     1783.22     1991.88     91.46 o
  -7   8  10     1736.16     1743.92     82.22 o
  -6   8  10     2206.00     2227.69     98.48 o
  -5   8  10     2344.28     2364.42    101.76 o
  -4   8  10     3437.15     3596.94    139.55 o
  -3   8  10     3447.42     3468.23    137.34 o
  -2   8  10     3139.80     3376.31    136.50 o
  -1   8  10     1785.89     1726.75     87.26 o
   0   8  10      540.16      477.59     45.73 o
   1   8  10     1176.76     1022.73     66.80 o
   2   8  10     1469.20     1400.77     81.84 o
  -7   9  10      974.76     1011.59     64.28 o
  -6   9  10     1731.76     1937.22     91.99 o
  -5   9  10     1980.97     2025.16     95.88 o
  -4   9  10     2422.49     2446.26    108.25 o
  -3   9  10     3301.88     3382.57    138.48 o
  -2   9  10     2220.18     2573.59    115.96 o
  -1   9  10     1261.11     1366.80     80.23 o
   0   9  10      878.10      986.24     68.78 o
  -3 -11  11        9.17      -22.29     24.81 o
  -1 -11  11        4.12      -14.50     19.01 o
   0 -11  11        0.27       -8.70     21.60 o
   1 -11  11       13.76       22.83     27.79 o
   2 -11  11       13.86      -28.63     21.76 o
   3 -11  11       14.24       33.06     29.70 o
   4 -11  11       28.20       46.42     30.61 o
  -5 -10  11       13.45       48.02     31.68 o
  -4 -10  11       10.26        6.03     25.50 o
  -3 -10  11       54.27       47.25     25.50 o
  -2 -10  11       29.20       23.51     22.44 o
   0 -10  11        4.30       13.28     22.67 o
   1 -10  11        0.90       18.25     22.52 o
   2 -10  11       37.24       36.87     23.82 o
   3 -10  11      281.49      336.13     39.70 o
   4 -10  11       91.01      110.01     31.99 o
   5 -10  11       20.23      -14.58     23.05 o
  -6  -9  11      125.89      119.93     34.81 o
  -5  -9  11       80.32      111.99     32.06 o
  -4  -9  11       34.63       26.49     25.80 o
  -3  -9  11       33.61       35.88     24.20 o
  -2  -9  11       75.69       61.61     22.75 o
   0  -9  11      346.50      290.63     34.73 o
   1  -9  11        7.66       28.02     22.98 o
   2  -9  11       64.36       70.61     24.20 o
   3  -9  11      193.38      214.14     30.99 o
   4  -9  11      206.87      222.61     31.60 o
   5  -9  11       80.70      122.22     28.86 o
   6  -9  11       85.35      119.24     29.24 o
  -7  -8  11        1.15       16.49     26.41 o
  -6  -8  11       18.95        5.50     23.36 o
  -5  -8  11      182.50      204.75     34.05 o
  -4  -8  11        0.07        7.79     21.60 o
  -3  -8  11       18.53       15.04     19.92 o
  -2  -8  11      513.03      517.67     40.38 o
  -1  -8  11     1034.26     1074.87     54.97 o
   0  -8  11      344.74      302.54     34.05 o
   1  -8  11       87.61      124.13     26.18 o
   2  -8  11      452.16      515.24     27.29 o
   3  -8  11       37.44       57.88     13.87 o
   4  -8  11       31.97       53.43     14.52 o
   5  -8  11       75.63       68.70     15.95 o
   6  -8  11        2.07        3.89     21.87 o
   7  -8  11       80.82       63.47     18.24 o
  -8  -7  11       15.45       48.86     29.62 o
  -7  -7  11        3.33        8.02     24.51 o
  -6  -7  11      525.68      560.87     48.25 o
  -5  -7  11      118.16      129.24     27.41 o
  -4  -7  11      201.09      184.44     27.64 o
  -3  -7  11      175.97      187.34     26.80 o
  -2  -7  11      475.07      475.30     47.79 o
  -1  -7  11       64.20       65.72     11.19 o
   0  -7  11       77.66       50.72     11.92 o
   1  -7  11      556.96      491.87     31.26 o
   2  -7  11       45.23       35.47     12.33 o
   3  -7  11      131.90      148.26     16.98 o
   4  -7  11      148.51      178.41     18.30 o
   5  -7  11        1.50      -11.65     15.84 o
   6  -7  11      177.86      180.20     20.45 o
   7  -7  11      190.62      200.60     22.33 o
  -9  -6  11       95.60       73.21     30.92 o
  -8  -6  11       25.79       20.99     21.60 o
  -7  -6  11        6.00      -19.31     18.78 o
  -6  -6  11        1.56        9.54     17.56 o
  -5  -6  11       15.26       33.41     28.55 o
  -4  -6  11      262.28      297.42     27.02 o
  -3  -6  11      113.21       89.47     12.14 o
  -2  -6  11      997.46     1000.90     45.27 o
  -1  -6  11     1999.52     1856.60     68.40 o
   0  -6  11     1669.90     1605.49     36.96 o
   1  -6  11      585.89      593.15     88.44 o
   2  -6  11        0.14        1.33     13.25 o
   3  -6  11      910.88      959.19     35.11 o
   4  -6  11      749.64      786.76     32.33 o
   5  -6  11       88.26       83.47     18.25 o
   6  -6  11       42.78       24.43     14.87 o
   7  -6  11      107.39      114.70     19.46 o
   8  -6  11       65.81       92.32     27.75 o
 -10  -5  11      235.81      194.13     37.10 o
  -9  -5  11       24.99       22.90     21.99 o
  -8  -5  11      208.46      306.58     36.87 o
  -7  -5  11      397.29      502.78     40.92 o
  -6  -5  11      534.87      568.66     40.99 o
  -5  -5  11     1994.48     2022.26     78.71 o
  -4  -5  11      666.05      594.71     24.78 o
  -3  -5  11      891.31      851.53     29.04 o
  -2  -5  11       67.08       86.72     16.11 o
  -1  -5  11     1851.24     1833.24     67.94 o
   0  -5  11       39.59       45.40     13.82 o
   1  -5  11      101.54       74.57     11.52 o
   2  -5  11      431.30      412.35     22.32 o
   3  -5  11      882.41      844.20     31.77 o
   4  -5  11      728.33      674.92     42.29 o
   5  -5  11       20.91       26.07     12.55 o
   6  -5  11       34.68       50.33     18.51 o
   7  -5  11        0.90      -15.63     13.45 o
   8  -5  11       36.44       34.28     23.21 o
 -10  -4  11      150.06      163.54     35.00 o
  -9  -4  11        3.71      -29.77     19.85 o
  -8  -4  11       16.44       30.84     23.28 o
  -7  -4  11      104.23      113.06     25.96 o
  -6  -4  11      233.01      241.01     28.55 o
  -5  -4  11      557.30      512.32     35.65 o
  -4  -4  11      834.08      893.55     30.26 o
  -2  -4  11        9.22        2.67     10.84 o
  -1  -4  11      512.78      490.59     31.91 o
   0  -4  11       70.53       62.98     19.39 o
   1  -4  11      736.97      717.46     74.74 o
   2  -4  11      431.77      517.82     23.22 o
   3  -4  11      423.64      401.51     33.48 o
   4  -4  11        0.03        5.06     10.88 o
   5  -4  11        0.12        0.18     10.64 o
   6  -4  11       22.02       44.64     21.41 o
   7  -4  11       12.20       -8.78     18.40 o
   8  -4  11        5.81      -10.38     19.70 o
 -10  -3  11      160.25      136.95     34.20 o
  -9  -3  11       37.49       33.44     25.42 o
  -8  -3  11       11.79       16.95     22.52 o
  -7  -3  11       11.82       28.70     20.23 o
  -6  -3  11        3.20       -3.59     14.20 o
  -5  -3  11      154.42      158.64     21.68 o
  -4  -3  11       30.20       35.10     10.50 o
  -3  -3  11      735.50      745.62     40.31 o
  -2  -3  11       87.12       92.14     16.64 o
  -1  -3  11        0.87        9.66      7.15 o
   0  -3  11      632.25      634.45     23.19 o
   1  -3  11      168.36      143.32     23.05 o
   2  -3  11      220.90      229.79     15.20 o
   3  -3  11      218.94      217.89     15.67 o
   4  -3  11      123.25      106.36     14.28 o
   5  -3  11      364.49      372.65     22.77 o
   6  -3  11      199.71      176.80     31.15 o
   7  -3  11       56.31       49.47     24.20 o
   8  -3  11       17.57       33.21     26.03 o
 -11  -2  11      112.73      113.21     33.74 o
 -10  -2  11      301.88      345.14     42.06 o
  -9  -2  11        2.13        9.62     21.68 o
  -8  -2  11       50.35       41.15     21.60 o
  -7  -2  11       84.56       93.82     23.36 o
  -6  -2  11      936.00      915.93     50.23 o
  -5  -2  11       69.41       50.84     17.33 o
  -4  -2  11     1019.79      863.85     48.78 o
  -3  -2  11       43.78       29.62     13.51 o
  -2  -2  11        0.10        4.89     10.69 o
  -1  -2  11     2502.63     2576.73     59.16 o
   0  -2  11       64.22       55.24      8.29 o
   1  -2  11      622.64      670.19     35.23 o
   2  -2  11        4.49        6.96      5.20 o
   3  -2  11     2128.18     1975.77     51.54 o
   4  -2  11      743.73      757.53     47.56 o
   5  -2  11      159.28      138.18     26.03 o
   6  -2  11        1.21        1.22     19.62 o
   7  -2  11        3.07        8.17     21.15 o
   8  -2  11       93.94      147.18     34.05 o
 -11  -1  11      161.20      205.05     39.01 o
 -10  -1  11      300.04      261.54     38.63 o
  -9  -1  11      184.05      161.61     30.99 o
  -8  -1  11      276.10      281.47     33.82 o
  -7  -1  11      726.94      629.12     45.27 o
  -6  -1  11      690.96      730.43     44.43 o
  -5  -1  11     1053.57     1136.18     54.35 o
  -4  -1  11       43.38       28.48      9.55 o
  -3  -1  11        4.98       -0.99     10.61 o
  -2  -1  11      733.73      655.15     36.26 o
  -1  -1  11     2776.53     2678.65     64.99 o
   0  -1  11     2553.62     2606.72     63.45 o
   1  -1  11       84.98       77.66      9.48 o
   2  -1  11       94.16      101.83     11.03 o
   3  -1  11       27.40       53.82     18.09 o
   4  -1  11      194.93      248.64     29.85 o
   5  -1  11       14.26        4.89     16.87 o
   6  -1  11      171.59      149.93     28.02 o
   7  -1  11       13.83       18.47     24.43 o
   8  -1  11       10.24       -8.32     23.74 o
 -11   0  11      198.98      228.11     40.00 o
 -10   0  11      105.40      115.12     31.15 o
  -9   0  11       88.11      130.08     30.38 o
  -8   0  11     1553.37     1501.16     73.97 o
  -7   0  11      507.22      406.13     36.19 o
  -6   0  11     1057.38     1109.61     56.95 o
  -5   0  11        8.61       17.46      9.55 o
  -4   0  11      239.96      196.31     22.83 o
  -3   0  11     1292.50     1296.91     42.60 o
  -2   0  11      402.37      394.36     32.25 o
  -1   0  11      423.01      448.94     25.27 o
   0   0  11       39.82       55.68      9.66 o
   1   0  11        0.02        6.93      7.17 o
   2   0  11        6.97        7.12      7.92 o
   3   0  11      400.98      408.52     21.07 o
   4   0  11       12.40       10.92     16.11 o
   5   0  11        3.53       -8.24     16.95 o
   6   0  11        0.68       -8.70     19.31 o
   7   0  11        4.12       -0.23     22.98 o
 -11   1  11       25.79        6.64     27.02 o
 -10   1  11       38.23       41.15     25.42 o
  -9   1  11       96.15       84.89     26.49 o
  -8   1  11       60.17       45.27     21.45 o
  -7   1  11      312.82      240.78     30.23 o
  -6   1  11      921.03      827.91     47.25 o
  -5   1  11      110.28      140.85     21.68 o
  -4   1  11      618.92      628.16     20.97 o
  -3   1  11      800.80      787.04     29.04 o
  -2   1  11      739.83      726.12     27.81 o
  -1   1  11      319.72      290.81     17.71 o
   0   1  11      750.68      739.07     27.92 o
   1   1  11     1171.34     1211.28     38.08 o
   2   1  11      159.40      160.35     14.75 o
   3   1  11      189.09      190.66     16.31 o
   4   1  11       20.87       -9.77     15.88 o
   5   1  11        9.74      -12.52     16.18 o
   6   1  11       20.10       10.38     21.53 o
   7   1  11      100.12      144.28     31.22 o
 -11   2  11       28.71       54.74     31.83 o
 -10   2  11       63.09       54.51     27.18 o
  -9   2  11       12.50       65.73     25.57 o
  -8   2  11        4.21       34.28     20.23 o
  -7   2  11        3.38       26.72     17.63 o
  -6   2  11     1568.18     1609.95     70.62 o
  -5   2  11       74.62       86.36     12.78 o
  -4   2  11       63.29       61.93      9.10 o
  -3   2  11      132.59      131.69     18.93 o
  -2   2  11      120.32      107.16     16.26 o
  -1   2  11      759.77      682.37     53.09 o
   0   2  11       38.27       49.79     10.57 o
   1   2  11      216.95      177.97     14.71 o
   2   2  11      685.69      723.92     41.91 o
   3   2  11        7.79       -0.11      9.68 o
   4   2  11      161.87      174.29     25.50 o
   5   2  11       98.99      101.69     23.74 o
   6   2  11      185.98      200.62     31.91 o
   7   2  11       88.45       97.26     28.02 o
 -11   3  11        4.10       48.32     30.54 o
 -10   3  11       15.46       17.25     25.65 o
  -9   3  11       28.66       62.83     25.35 o
  -8   3  11        3.27       11.22     19.85 o
  -7   3  11      100.29       84.66     21.99 o
  -6   3  11      567.22      520.69     29.93 o
  -5   3  11      102.80      116.83     14.70 o
  -4   3  11      341.38      329.89     16.51 o
  -3   3  11        1.02        3.42      6.09 o
  -2   3  11       49.31       75.64     18.25 o
  -1   3  11     1008.81      970.45     33.46 o
   0   3  11      109.22       96.05     12.81 o
   1   3  11      267.63      236.95     17.25 o
   2   3  11      220.52      234.54     50.12 o
   3   3  11      121.02      132.73     15.76 o
   4   3  11       29.46       31.34     12.72 o
   5   3  11       64.07       56.19     21.91 o
   6   3  11      246.30      284.98     34.05 o
 -11   4  11       13.16      -20.46     26.57 o
 -10   4  11        2.13       10.99     26.72 o
  -9   4  11       55.31       79.70     28.78 o
  -8   4  11      159.00      201.23     30.77 o
  -7   4  11      991.51      951.97     37.95 o
  -6   4  11       30.26       59.46     13.35 o
  -5   4  11      103.43       89.28     13.53 o
  -4   4  11        9.54       21.45      8.47 o
  -3   4  11        1.07       -0.67      7.01 o
  -2   4  11      848.96      835.66     31.40 o
  -1   4  11      541.32      529.95     50.16 o
   0   4  11       60.67       72.89     12.50 o
   1   4  11       14.47       27.34     17.33 o
   2   4  11      258.03      292.80     40.61 o
   3   4  11       55.67       82.59     14.92 o
   4   4  11        0.67        8.03     15.46 o
 -10   5  11      140.56      138.10     33.74 o
  -9   5  11        1.67      -11.45     22.83 o
  -8   5  11       15.36       29.30     23.28 o
  -7   5  11      304.86      258.99     21.89 o
  -6   5  11        2.87       -4.70     10.26 o
  -5   5  11       68.96       54.94     17.56 o
  -4   5  11      136.75      178.80     17.02 o
  -3   5  11       40.88       41.85      9.02 o
  -2   5  11       97.22       78.02     19.77 o
  -1   5  11      511.64      521.28     25.31 o
   0   5  11       24.63       15.11     10.27 o
   1   5  11        3.34        2.98     17.02 o
   2   5  11       18.46       17.94     20.08 o
   3   5  11        2.12        4.05     16.64 o
   4   5  11       46.39       10.76     21.22 o
 -10   6  11       51.76       71.91     29.70 o
  -9   6  11        2.51        3.53     15.08 o
  -8   6  11        1.65        2.93     13.07 o
  -7   6  11       19.20       19.46     12.79 o
  -6   6  11        4.24       15.22     24.47 o
  -5   6  11      294.03      285.68     21.47 o
  -4   6  11       12.10        6.47     10.35 o
  -3   6  11       25.73       29.12      9.81 o
  -2   6  11        6.36       21.99     17.10 o
  -1   6  11        0.12       -2.67     15.12 o
   0   6  11       71.94      118.94     25.65 o
   1   6  11       11.10       31.22     20.00 o
   2   6  11      211.03      181.92     31.83 o
   3   6  11      170.98      175.89     31.99 o
   4   6  11      206.38      205.97     36.34 o
  -9   7  11       24.00       17.33     17.37 o
  -8   7  11       17.09        4.06     14.28 o
  -7   7  11      155.46      165.61     19.93 o
  -6   7  11       80.64       77.79     23.05 o
  -5   7  11      340.54      379.03     37.79 o
  -4   7  11       58.20       55.35     20.76 o
  -3   7  11      176.36      233.75     30.54 o
  -2   7  11       11.16        3.05     16.72 o
  -1   7  11       56.78       45.27     21.60 o
   0   7  11       77.14       56.72     23.13 o
   1   7  11        0.69       11.76     21.83 o
   2   7  11      251.76      246.81     36.87 o
   3   7  11      238.77      191.39     37.03 o
  -8   8  11       13.34       10.92     22.52 o
  -7   8  11      110.61      195.97     31.68 o
  -6   8  11      162.08      196.42     30.99 o
  -5   8  11      149.19      154.74     29.85 o
  -4   8  11        0.03       -6.95     17.71 o
  -3   8  11      127.22      129.47     29.24 o
  -2   8  11       49.62       56.64     25.12 o
  -1   8  11       16.16       38.40     23.36 o
   0   8  11       79.04       66.34     27.64 o
   1   8  11       51.60       44.51     28.55 o
  -6   9  11      140.35      201.84     35.12 o
  -5   9  11      111.29      107.95     28.09 o
  -4   9  11        0.46       23.44     23.59 o
  -3   9  11        0.70      -19.54     19.62 o
  -2   9  11       10.10       -7.25     20.31 o
  -1   9  11       31.57       31.15     24.35 o
  -1 -11  12     2619.56     2419.77    109.93 o
   0 -11  12     1578.41     1438.48     82.60 o
   1 -11  12     2229.00     2157.00    104.59 o
   2 -11  12     2066.79     2057.61    101.84 o
   3 -11  12     2056.17     2031.80    100.54 o
  -5 -10  12      816.43      969.45     71.38 o
  -4 -10  12     1076.56     1070.45     71.00 o
  -3 -10  12     1471.28     1579.33     83.59 o
  -1 -10  12     2114.25     1764.54     85.96 o
   0 -10  12      953.39      896.70     59.93 o
   1 -10  12     1824.97     1672.70     85.43 o
   2 -10  12     2732.29     2744.75    115.27 o
   3 -10  12     2018.21     2127.84     97.11 o
   4 -10  12     1589.63     1572.08     82.45 o
   5 -10  12      840.76      915.55     63.06 o
  -6  -9  12     1142.53     1294.51     82.14 o
  -5  -9  12     2053.75     2313.27    110.01 o
  -4  -9  12     1842.31     1947.52     95.04 o
  -3  -9  12     2359.22     2408.24    104.82 o
  -2  -9  12     3026.80     3202.26    124.59 o
   0  -9  12     1065.96      965.78     59.09 o
   1  -9  12     1886.54     1770.18     83.97 o
   2  -9  12     2379.42     2317.93     98.56 o
   3  -9  12     1847.57     2022.41     91.46 o
   4  -9  12     1291.53     1295.42     69.85 o
   5  -9  12     1274.22     1323.29     71.53 o
   6  -9  12     1737.69     1792.82     60.04 o
  -7  -8  12     1795.37     2016.84    103.14 o
  -6  -8  12     2365.73     2738.03    123.06 o
  -5  -8  12     2935.35     3156.83    131.15 o
  -4  -8  12     3777.13     3952.38    151.00 o
  -3  -8  12     2958.95     3113.78    121.53 o
  -2  -8  12     4195.98     4170.79    148.71 o
   0  -8  12      811.99      790.89     51.53 o
   1  -8  12     2314.03     2092.42     88.40 o
   2  -8  12     2152.86     2266.81     63.02 o
   3  -8  12      920.47      996.20     38.24 o
   4  -8  12     1507.62     1614.95     59.20 o
   5  -8  12     1801.14     1917.54     60.05 o
   6  -8  12     2169.22     2261.01     91.00 o
  -8  -7  12     1242.75     1269.54     77.56 o
  -7  -7  12     2198.58     2458.78    112.83 o
  -6  -7  12     4669.79     4931.06    182.84 o
  -5  -7  12     3553.20     3847.11    146.04 o
  -4  -7  12     3735.79     3703.66    138.48 o
  -3  -7  12     8061.50     8352.04    268.49 o
  -2  -7  12     7131.62     7084.52    153.31 o
  -1  -7  12     6115.66     5299.32    118.11 o
   0  -7  12     4809.89     5002.56    112.22 o
   1  -7  12     5437.39     5481.60    147.03 o
   2  -7  12     3721.24     3879.65     97.94 o
   3  -7  12     2260.97     2290.65     63.24 o
   4  -7  12     5431.81     5406.59    123.55 o
   5  -7  12     3258.71     3215.87     83.83 o
   6  -7  12     2728.74     2647.70     74.86 o
   7  -7  12     1810.05     1702.30     71.03 o
  -9  -6  12      635.38      635.92     54.28 o
  -8  -6  12     1416.28     1360.24     76.19 o
  -7  -6  12     2691.47     2697.19    114.82 o
  -5  -6  12     2637.59     2725.74     99.01 o
  -4  -6  12     1572.30     1692.02     46.12 o
  -3  -6  12     2805.44     2696.84     63.03 o
  -2  -6  12     5618.95     4942.82    151.08 o
  -1  -6  12     3976.56     3573.62    228.11 o
   0  -6  12     2040.50     1999.79     58.59 o
   1  -6  12     2091.22     2256.34     59.35 o
   2  -6  12     2931.18     3001.49     74.92 o
   3  -6  12     1453.89     1453.35     45.93 o
   4  -6  12     2651.08     2808.84    109.21 o
   5  -6  12     3065.90     3181.13     82.39 o
   6  -6  12     1432.71     1382.88     49.17 o
   7  -6  12      583.05      542.23     57.06 o
  -9  -5  12     1324.50     1303.89     52.75 o
  -8  -5  12     1691.95     1820.26     84.74 o
  -7  -5  12     5102.31     5567.13    181.08 o
  -6  -5  12     3885.70     4072.92    137.72 o
  -5  -5  12     1545.02     1561.24     67.10 o
  -4  -5  12     2427.32     2501.04     93.10 o
  -3  -5  12     4069.62     4187.93     88.84 o
  -2  -5  12     6736.87     5869.60    176.04 o
  -1  -5  12     5206.41     5264.72    150.28 o
   0  -5  12     2976.11     2900.04     69.96 o
   1  -5  12     6678.39     6603.88    140.11 o
   2  -5  12     4753.28     4624.80    143.33 o
   3  -5  12     3159.41     3132.89     77.07 o
   4  -5  12     6491.86     6464.61    141.55 o
   5  -5  12     2323.84     2298.10     64.72 o
   6  -5  12     2260.54     2150.31     63.63 o
   7  -5  12     1383.68     1321.50     48.89 o
 -10  -4  12     1404.11     1470.47     82.30 o
  -9  -4  12     1810.07     1870.95     89.47 o
  -8  -4  12     3392.38     3417.92    128.25 o
  -7  -4  12     5942.34     5947.16    190.62 o
  -6  -4  12     5961.86     5735.54    181.23 o
  -5  -4  12     2412.07     2496.87     92.68 o
  -4  -4  12     3084.93     3166.58     72.13 o
  -3  -4  12     8281.03     8570.07    247.19 o
  -2  -4  12     4573.51     4080.48    130.01 o
  -1  -4  12     6170.34     6011.88    127.42 o
   0  -4  12     6016.71     6013.83    127.12 o
   1  -4  12     6856.80     7068.80    147.57 o
   2  -4  12    10392.65    10236.55    207.64 o
   3  -4  12     3026.17     3123.09     76.02 o
   4  -4  12     6041.68     6009.97    132.33 o
   5  -4  12     4311.87     4260.95    111.88 o
   6  -4  12     2647.03     2689.73     73.44 o
   7  -4  12     1993.79     1921.49     91.84 o
 -10  -3  12     1650.98     1704.46     89.62 o
  -9  -3  12     1140.94     1199.92     68.40 o
  -8  -3  12     2586.49     2491.60    101.91 o
  -7  -3  12     5722.41     5109.55    167.64 o
  -6  -3  12     3267.89     3272.95    115.88 o
  -5  -3  12     3855.70     3965.61     87.57 o
  -4  -3  12     2694.55     2846.48     78.59 o
  -3  -3  12     5155.28     4912.59    152.76 o
  -2  -3  12     5973.02     5725.85    173.06 o
  -1  -3  12     3027.37     3147.74     72.20 o
   0  -3  12     9634.23     9446.82    189.82 o
   1  -3  12    11641.80    11512.87    228.98 o
   2  -3  12     8745.09     8584.59    176.06 o
   3  -3  12     3843.81     3673.58    126.88 o
   4  -3  12     6248.15     6316.42    200.01 o
   5  -3  12     6400.00     6744.61    215.89 o
   6  -3  12     4402.36     4076.13    148.33 o
   7  -3  12     1860.05     2002.34     93.90 o
 -11  -2  12     1563.66     1670.87     92.91 o
 -10  -2  12     1697.14     1806.60     92.07 o
  -9  -2  12     1089.12      937.08     60.23 o
  -8  -2  12     1400.30     1200.68     65.58 o
  -7  -2  12     6193.25     5978.15    190.55 o
  -6  -2  12     3831.20     3875.89    132.45 o
  -5  -2  12     2363.12     2498.18     61.84 o
  -4  -2  12     6214.09     6251.40    169.74 o
  -3  -2  12     3953.15     4035.97    130.85 o
  -2  -2  12     2544.89     2548.09     90.16 o
  -1  -2  12     5480.70     5576.14    169.71 o
   0  -2  12     8822.68     8554.80    247.04 o
   1  -2  12     9878.25     9820.06    203.41 o
   2  -2  12     4443.74     4400.80    143.60 o
   3  -2  12     1321.35     1359.17     63.90 o
   4  -2  12     7116.79     7044.78    219.10 o
   5  -2  12     3482.65     3671.75    133.75 o
   6  -2  12     2642.44     2721.01    111.84 o
   7  -2  12     1911.10     1900.96     91.68 o
 -11  -1  12     2335.71     2536.41    117.79 o
 -10  -1  12     1333.52     1301.53     76.57 o
  -9  -1  12     1198.55     1066.86     64.58 o
  -8  -1  12     2321.76     2308.77     98.40 o
  -7  -1  12     3664.98     3728.32    131.69 o
  -6  -1  12     4949.35     4875.56    158.56 o
  -5  -1  12     5593.40     5668.50    117.35 o
  -4  -1  12     4653.41     4343.50     93.36 o
  -3  -1  12     6236.08     6026.32    183.14 o
  -2  -1  12     3846.00     3881.31    125.73 o
  -1  -1  12     8578.61     8462.78    177.83 o
   0  -1  12    12994.82    13320.29    270.93 o
   1  -1  12     5318.60     5423.43    119.80 o
   2  -1  12     5861.18     5852.84    128.74 o
   3  -1  12     1526.10     1531.31     68.71 o
   4  -1  12     4308.85     4348.51    147.80 o
   5  -1  12     2539.92     2720.01    108.10 o
   6  -1  12      871.51      893.49     57.64 o
   7  -1  12     1093.12     1067.01     65.65 o
 -11   0  12     1877.29     2031.80    102.07 o
 -10   0  12     2256.56     2128.45     99.93 o
  -9   0  12      779.76      646.38     51.00 o
  -8   0  12     1610.28     1621.02     79.01 o
  -7   0  12     6768.51     6914.47    216.43 o
  -6   0  12     3440.81     3235.85    115.43 o
  -5   0  12     6905.78     6752.37    136.45 o
  -4   0  12     9606.65     9906.89    189.42 o
  -3   0  12     7416.07     7331.68    158.08 o
  -2   0  12    10395.80    10300.58    214.24 o
  -1   0  12    10953.31    11608.19    238.92 o
   0   0  12    14184.25    14572.35    295.57 o
   1   0  12     6979.76     7107.55    153.11 o
   2   0  12     6730.07     6738.27    147.17 o
   3   0  12     3816.00     3902.38    133.37 o
   4   0  12     3072.38     3077.67    113.21 o
   5   0  12      994.20      966.55     56.64 o
   6   0  12      633.66      678.06     49.93 o
   7   0  12      820.97      888.53     61.53 o
 -11   1  12     1370.57     1415.28     85.35 o
 -10   1  12      767.60      817.53     60.00 o
  -9   1  12     1087.72      994.79     62.52 o
  -8   1  12      817.30      771.34     51.45 o
  -7   1  12     2428.35     2359.46     95.12 o
  -6   1  12     2749.72     2442.52     94.89 o
  -5   1  12     2807.45     2793.11     67.67 o
  -4   1  12     6830.72     6954.80    127.68 o
  -3   1  12     8055.02     8279.82    176.65 o
  -2   1  12     6590.07     6509.19    142.15 o
  -1   1  12     7410.64     7556.74    161.71 o
   0   1  12     9662.27     9986.23    208.62 o
   1   1  12     8394.08     8552.65    181.46 o
   2   1  12     8842.99     9177.31    194.77 o
   3   1  12     3945.21     3603.41    240.43 o
   4   1  12     3698.01     3530.90    125.58 o
   5   1  12      859.16      860.89     52.75 o
   6   1  12      919.55     1050.37     61.38 o
   7   1  12     1544.81     1710.94     85.73 o
 -11   2  12     1631.56     1560.94     88.63 o
 -10   2  12     1384.79     1339.70     76.87 o
  -9   2  12     1632.48     1654.22     82.91 o
  -8   2  12     2712.96     2473.51    102.60 o
  -7   2  12     2944.53     2690.55    105.04 o
  -6   2  12     2341.26     2100.05     85.43 o
  -5   2  12     6913.45     7052.68    120.38 o
  -4   2  12    10485.29    10854.58    175.43 o
  -3   2  12     8904.80     8918.62    189.68 o
  -2   2  12     6081.95     6321.30    139.15 o
  -1   2  12     6341.17     6412.46    140.42 o
   0   2  12     8781.75     8664.42    183.37 o
   1   2  12     6533.74     6594.94    274.56 o
   2   2  12     9357.08     9619.76    203.87 o
   3   2  12     3575.92     3792.52     93.35 o
   4   2  12     2737.74     2959.26    110.77 o
   5   2  12     1729.67     1859.27     83.52 o
   6   2  12     1674.45     1938.29     88.25 o
 -11   3  12      693.82      841.65     65.27 o
 -10   3  12     1374.14     1356.72     79.55 o
  -9   3  12     1551.07     1639.72     83.97 o
  -8   3  12     1130.05     1022.43     61.00 o
  -7   3  12     2036.23     2002.26     60.53 o
  -6   3  12     1052.39     1102.66     40.47 o
  -5   3  12     4036.47     4145.89    149.32 o
  -4   3  12     6802.84     6829.64    115.99 o
  -3   3  12     2769.69     2657.83     53.66 o
  -2   3  12     1528.78     1565.92     47.22 o
  -1   3  12     1402.52     1375.67     56.76 o
   0   3  12     3138.85     3112.52     77.40 o
   1   3  12     1492.81     1506.38     46.61 o
   2   3  12     2115.90     1989.49     99.62 o
   3   3  12     1242.82     1191.00     42.58 o
   4   3  12     1013.17     1163.74     60.77 o
   5   3  12     1131.95     1268.93     66.65 o
   6   3  12     1143.89     1222.21     67.64 o
 -10   4  12     1547.16     1647.05     87.33 o
  -9   4  12     3526.03     3376.31    132.37 o
  -8   4  12     2774.56     2939.49    117.03 o
  -7   4  12     3447.97     3477.94     90.33 o
  -6   4  12     5294.05     5151.89    121.98 o
  -5   4  12     8985.71     9260.88    199.59 o
  -4   4  12    11284.80    11526.14    185.71 o
  -3   4  12     6628.66     6573.51    111.93 o
  -2   4  12     5261.31     5114.42    176.04 o
  -1   4  12     5831.94     5959.01    201.12 o
   0   4  12     4215.87     4275.81    101.20 o
   1   4  12     1713.46     1623.89     49.68 o
   2   4  12     2159.08     2071.78     60.04 o
   3   4  12     1598.51     1684.93    161.19 o
   4   4  12     1585.80     1695.83     82.37 o
 -10   5  12      903.45      852.11     62.98 o
  -9   5  12     1736.97     1636.51     84.43 o
  -8   5  12     1544.72     1571.12     54.53 o
  -7   5  12     2006.42     1942.16     60.31 o
  -6   5  12     2809.09     2892.82    103.86 o
  -5   5  12     4767.30     4627.59    117.49 o
  -4   5  12     4900.40     4836.61     87.74 o
  -3   5  12     4051.51     4124.11     76.26 o
  -2   5  12     4940.61     4865.34    170.54 o
  -1   5  12     4373.99     4480.18    105.70 o
   0   5  12     2286.80     2258.25     62.22 o
   1   5  12      969.61      891.89     54.81 o
   2   5  12     2276.70     2373.66    104.13 o
   3   5  12     1709.33     1832.40     87.79 o
   4   5  12     1406.75     1396.96     77.18 o
  -9   6  12     1539.88     1469.05     69.36 o
  -8   6  12     1247.79     1355.53     50.59 o
  -7   6  12     1744.70     1881.02     60.17 o
  -6   6  12     1663.53     1582.90     52.30 o
  -5   6  12     2058.84     2054.52     61.04 o
  -4   6  12     2432.93     2457.98     68.15 o
  -3   6  12     3103.38     3036.67    120.01 o
  -2   6  12     3781.63     3653.35    138.56 o
  -1   6  12     2308.30     2119.14     94.13 o
   0   6  12     1722.80     1748.05     85.58 o
   1   6  12      882.94      823.26     57.56 o
   2   6  12     2024.22     2115.93     99.40 o
   3   6  12     2460.42     2838.42    124.89 o
  -8   7  12     1737.28     1751.11     84.70 o
  -7   7  12     1686.25     1734.23     84.43 o
  -6   7  12     1179.99     1128.77     63.74 o
  -5   7  12     1280.00     1238.01     67.79 o
  -4   7  12     1871.34     1924.24     90.08 o
  -3   7  12     1522.69     1397.26     73.52 o
  -2   7  12     2070.48     1976.46     92.45 o
  -1   7  12     1557.35     1491.31     77.94 o
   0   7  12      612.65      577.67     50.61 o
   1   7  12     1012.51      992.12     66.95 o
   2   7  12     2018.08     2115.78    103.21 o
  -7   8  12     1441.42     1524.29     79.32 o
  -6   8  12     1442.95     1437.42     77.64 o
  -5   8  12     1200.78     1429.63     76.57 o
  -4   8  12     1362.37     1460.78     79.24 o
  -3   8  12     1427.11     1347.56     74.81 o
  -2   8  12     1170.93     1150.22     71.15 o
  -1   8  12      976.82      951.81     65.50 o
   0   8  12      835.99      894.56     65.65 o
  -1 -11  13        9.03       50.77     26.26 o
   0 -11  13        4.50       -3.74     24.20 o
   1 -11  13        3.16        4.58     26.64 o
  -4 -10  13       10.38       12.37     25.27 o
  -3 -10  13       99.88       91.68     28.78 o
  -1 -10  13        0.13      -18.93     21.38 o
   0 -10  13       78.56       67.33     28.25 o
   1 -10  13      226.57      276.51     37.03 o
   2 -10  13       34.33       49.16     28.02 o
   3 -10  13       74.20      107.49     31.22 o
   4 -10  13       94.81      112.83     31.68 o
  -6  -9  13      249.50      296.43     42.67 o
  -5  -9  13      126.75       77.18     30.38 o
  -4  -9  13       64.88      142.83     31.22 o
  -3  -9  13       40.99       56.03     23.51 o
  -1  -9  13        7.52       15.96     21.30 o
   0  -9  13      320.71      382.62     40.38 o
   1  -9  13       22.88       21.30     20.99 o
   2  -9  13      101.86       96.49     28.02 o
   3  -9  13      175.76      256.35     35.35 o
   4  -9  13       85.90       93.90     27.10 o
   5  -9  13      100.55      143.67     31.15 o
  -7  -8  13       18.09       57.33     29.54 o
  -6  -8  13      386.14      391.25     45.19 o
  -5  -8  13        0.59      -13.59     17.71 o
  -4  -8  13      275.31      314.07     34.89 o
  -3  -8  13      153.41      163.06     27.56 o
  -2  -8  13       83.48       78.94     20.76 o
  -1  -8  13      161.21      136.88     26.87 o
   0  -8  13        3.99      -12.37     17.56 o
   1  -8  13        7.50       27.48     12.60 o
   2  -8  13      567.14      554.57     29.22 o
   3  -8  13        0.04       15.86     17.21 o
   4  -8  13      104.31      110.87     18.30 o
   5  -8  13        7.08       11.83     17.33 o
   6  -8  13        3.32        3.63     20.27 o
  -8  -7  13       10.60       17.41     23.36 o
  -7  -7  13       57.69       45.65     24.58 o
  -6  -7  13        8.07       -3.51     19.62 o
  -5  -7  13       43.10       58.25     22.83 o
  -4  -7  13       39.31       34.58     17.71 o
  -3  -7  13       35.24       32.60     16.41 o
  -2  -7  13        8.62       -6.05      9.42 o
  -1  -7  13      551.41      502.64     25.89 o
   0  -7  13       58.61       50.02     12.92 o
   1  -7  13      349.81      318.67     21.29 o
   2  -7  13      464.03      447.63     25.82 o
   3  -7  13       24.72       14.55     15.80 o
   4  -7  13       11.22       14.51     14.05 o
   5  -7  13       28.28       64.58     18.93 o
   6  -7  13       41.81       40.75     22.29 o
  -8  -6  13       12.98        6.26     22.22 o
  -6  -6  13       96.76       69.93     22.75 o
  -5  -6  13      156.60      182.22     25.80 o
  -4  -6  13      105.62      126.58     14.98 o
  -3  -6  13      158.73      147.09     14.92 o
  -2  -6  13       15.30       46.34     16.26 o
  -1  -6  13      134.42      134.36     14.59 o
   0  -6  13      134.96      130.08     37.64 o
   1  -6  13      641.29      637.34     53.02 o
   2  -6  13     1074.54     1101.07     38.80 o
   3  -6  13       87.82      106.40     15.78 o
   4  -6  13      200.91      180.91     19.15 o
   5  -6  13      457.63      456.32     28.20 o
   6  -6  13      405.41      385.19     62.64 o
   7  -6  13        7.08        3.59     22.29 o
  -9  -5  13      155.69      195.58     35.19 o
  -8  -5  13        1.44       13.13     23.05 o
  -7  -5  13        4.93      -14.35     19.70 o
  -6  -5  13      269.02      240.47     30.92 o
  -5  -5  13      540.20      488.96     37.79 o
  -4  -5  13       23.99       40.84     11.99 o
  -3  -5  13      154.23      143.44     20.84 o
  -2  -5  13      834.84      700.58     40.61 o
  -1  -5  13      981.02      960.38     33.53 o
   0  -5  13      907.95      897.98     38.63 o
   1  -5  13      239.64      215.36     25.19 o
   2  -5  13        1.70       -1.75      9.96 o
   3  -5  13      429.71      414.94     23.69 o
   4  -5  13        8.09        6.04     18.47 o
   5  -5  13       37.36       31.53     20.08 o
   6  -5  13        7.14        6.18     19.70 o
   7  -5  13       21.43       20.38     24.89 o
 -10  -4  13      248.20      234.21     41.30 o
  -9  -4  13       88.91      114.74     30.84 o
  -8  -4  13       19.04       21.60     24.05 o
  -7  -4  13       43.14       61.68     23.36 o
  -6  -4  13      635.79      735.39     47.64 o
  -5  -4  13       92.50      116.73     17.02 o
  -4  -4  13       71.52       96.78     13.93 o
  -3  -4  13      622.21      700.27     40.61 o
  -2  -4  13      535.02      427.89     32.44 o
  -1  -4  13       25.56       30.10      9.49 o
   0  -4  13       56.88       57.07     12.33 o
   1  -4  13       26.32       26.80     16.87 o
   2  -4  13       81.01       68.71     20.92 o
   3  -4  13        0.06       22.37     18.47 o
   4  -4  13       96.07       83.29     23.51 o
   5  -4  13       25.18       46.49     23.51 o
   6  -4  13      139.22      169.40     33.67 o
   7  -4  13       72.86       78.25     29.77 o
 -10  -3  13       65.39       20.54     27.56 o
  -9  -3  13        2.84        5.73     24.12 o
  -8  -3  13        2.02       -8.63     20.84 o
  -7  -3  13       66.49       72.14     23.97 o
  -6  -3  13       48.42       55.27     19.85 o
  -5  -3  13     1185.65     1167.30     69.43 o
  -4  -3  13      544.86      548.59     54.24 o
  -3  -3  13      719.94      735.77     42.22 o
  -2  -3  13      894.48      876.08     45.35 o
  -1  -3  13      411.07      418.04     32.60 o
   0  -3  13       81.57      119.24     20.99 o
   1  -3  13      153.48      159.02     22.83 o
   2  -3  13      308.82      279.86     29.70 o
   3  -3  13       64.96       62.22     21.60 o
   4  -3  13      128.36      135.58     26.03 o
   5  -3  13       69.06       86.88     25.57 o
   6  -3  13      188.93      221.23     35.80 o
   7  -3  13       81.37      109.70     31.99 o
 -10  -2  13       32.65       55.80     30.84 o
  -9  -2  13       38.46       52.83     27.64 o
  -8  -2  13       12.63       35.96     21.07 o
  -7  -2  13      435.85      402.39     38.70 o
  -6  -2  13      128.05       96.72     22.98 o
  -5  -2  13     2132.82     2142.20     56.67 o
  -4  -2  13       40.60       22.89     10.12 o
  -3  -2  13      311.55      256.89     25.96 o
  -2  -2  13      191.29      177.57     22.98 o
  -1  -2  13       91.13       62.52     17.71 o
   0  -2  13       19.56       16.87     13.28 o
   1  -2  13       55.11       31.52      9.37 o
   2  -2  13      569.64      608.05     41.15 o
   3  -2  13        7.32       -1.53     17.02 o
   4  -2  13       54.60       76.34     24.35 o
   5  -2  13      100.14      102.83     26.80 o
   6  -2  13      342.55      362.85     41.83 o
   7  -2  13        9.32      -10.99     21.07 o
 -10  -1  13       61.37       84.81     30.54 o
  -9  -1  13       27.04       -4.66     22.83 o
  -8  -1  13       95.74       76.80     24.66 o
  -7  -1  13        2.09       30.61     19.92 o
  -6  -1  13       49.17       49.01     19.54 o
  -5  -1  13     1164.45     1149.97     38.19 o
  -4  -1  13       11.02       25.13     10.30 o
  -3  -1  13      869.69      935.32     48.93 o
  -2  -1  13       19.53       16.87     13.36 o
  -1  -1  13        8.29        6.48      8.61 o
   0  -1  13      474.31      442.20     38.02 o
   1  -1  13        2.47        0.18      7.56 o
   2  -1  13       38.76       36.80     17.86 o
   3  -1  13       11.72       17.25     18.93 o
   4  -1  13        9.88       32.44     20.46 o
   5  -1  13        1.10       10.53     18.32 o
   6  -1  13       72.67       65.19     26.57 o
   7  -1  13       54.14       82.52     29.85 o
 -11   0  13       75.38       92.68     35.27 o
 -10   0  13       10.36      -10.31     24.96 o
  -9   0  13        9.79      -29.70     21.45 o
  -8   0  13      451.37      472.40     42.83 o
  -7   0  13      266.38      278.95     34.89 o
  -6   0  13       35.52       80.23     22.29 o
  -5   0  13       56.94       63.58     13.05 o
  -4   0  13     1200.07     1237.88     41.57 o
  -3   0  13       35.59       38.21     10.84 o
  -2   0  13       64.07       68.92     17.79 o
  -1   0  13      653.80      601.74     65.54 o
   0   0  13      231.64      259.39     17.57 o
   1   0  13        1.13        2.19     12.48 o
   2   0  13       58.09       62.35     16.15 o
   3   0  13      146.49      138.71     24.51 o
   4   0  13       72.56       91.76     23.82 o
   5   0  13       10.52        3.05     20.08 o
   6   0  13        7.43        2.90     22.29 o
 -11   1  13        3.80       20.92     30.00 o
 -10   1  13      142.30       66.72     30.00 o
  -9   1  13        3.26       12.67     22.29 o
  -8   1  13      164.80      151.76     28.48 o
  -7   1  13       20.51       13.89     18.17 o
  -6   1  13     1307.48     1378.18     66.95 o
  -5   1  13        1.89       23.26     10.77 o
  -4   1  13        4.97        4.69      7.29 o
  -3   1  13      562.67      562.71     28.67 o
  -2   1  13        6.45        7.30      9.26 o
  -1   1  13      165.42      185.25     26.57 o
   0   1  13      453.99      473.33     23.52 o
   1   1  13      811.67      846.70     45.96 o
   2   1  13      683.20      667.87     45.50 o
   3   1  13      289.27      291.01     33.21 o
   4   1  13       22.91       15.65     18.32 o
   5   1  13        0.39       -8.09     19.77 o
   6   1  13       96.24      109.70     29.54 o
 -11   2  13        2.32      -14.66     26.95 o
 -10   2  13       64.95       50.00     27.33 o
  -9   2  13      283.13      334.68     39.54 o
  -8   2  13      237.69      218.18     33.28 o
  -7   2  13       83.48       67.33     22.52 o
  -6   2  13      108.06      125.77     16.14 o
  -5   2  13       83.36       71.57     10.90 o
  -4   2  13       82.15       69.87     10.33 o
  -3   2  13        6.68        8.87     10.58 o
  -2   2  13       52.08       59.26     12.27 o
  -1   2  13      561.22      597.76     36.95 o
   0   2  13      122.60      134.48     14.76 o
   1   2  13      914.96      833.81     32.81 o
   2   2  13      245.90      219.38     18.48 o
   3   2  13       19.64       44.12     21.07 o
   4   2  13        0.32       -8.47     16.87 o
   5   2  13        4.17      -25.73     19.16 o
 -10   3  13       23.61        0.38     25.27 o
  -9   3  13        1.98      -14.35     19.24 o
  -8   3  13      226.90      223.75     32.67 o
  -7   3  13      165.76      168.85     19.32 o
  -6   3  13      476.23      436.71     25.66 o
  -5   3  13       44.30       37.08      9.85 o
  -4   3  13       99.30      110.66     12.11 o
  -3   3  13        2.57        9.47     14.35 o
  -2   3  13        0.73       -2.95      9.57 o
  -1   3  13      116.07       90.00     13.23 o
   0   3  13        7.23       11.16     10.85 o
   1   3  13      671.35      646.67     29.62 o
   2   3  13      167.71      180.67     34.77 o
   3   3  13       45.25       36.41     14.42 o
   4   3  13      127.89      124.66     27.10 o
   5   3  13      191.28      156.42     30.99 o
 -10   4  13        4.18       -3.59     26.18 o
  -9   4  13       34.72       26.26     23.89 o
  -8   4  13      337.93      332.08     37.71 o
  -7   4  13        2.46       -6.19     12.18 o
  -6   4  13      466.32      450.63     27.26 o
  -5   4  13      158.29      188.84     18.80 o
  -4   4  13        3.15        7.48      9.79 o
  -3   4  13        7.92       20.22      8.79 o
  -2   4  13      110.39      127.68     24.73 o
  -1   4  13        8.06        4.04     10.51 o
   0   4  13       14.13       16.97     15.42 o
   1   4  13       99.60       89.33     23.86 o
   2   4  13        2.85       20.07     13.11 o
   3   4  13       52.51       55.72     15.56 o
  -9   5  13       27.18       46.42     25.04 o
  -8   5  13      197.36      189.75     22.08 o
  -7   5  13       26.97       11.24     14.96 o
  -6   5  13      184.72      191.44     20.35 o
  -5   5  13      406.01      412.85     25.28 o
  -4   5  13       80.04       72.34     10.98 o
  -3   5  13       19.18       39.05      9.85 o
  -2   5  13      195.86      203.00     18.31 o
  -1   5  13        1.29       16.19     11.52 o
   0   5  13      197.26      167.64     28.40 o
   1   5  13        0.86       12.67     20.08 o
   2   5  13       14.82       25.57     21.68 o
   3   5  13        1.56       26.26     23.13 o
  -9   6  13       31.24       71.70     18.99 o
  -8   6  13        7.04       11.64     14.60 o
  -7   6  13       40.86       33.93     15.88 o
  -6   6  13       31.19       45.00     15.10 o
  -5   6  13      127.19      142.91     25.84 o
  -4   6  13       26.29       17.14     12.66 o
  -3   6  13      479.95      433.92     39.24 o
  -2   6  13      366.74      397.96     38.78 o
  -1   6  13       42.96       65.65     22.75 o
   0   6  13        3.34       -0.61     19.16 o
   1   6  13       11.96       12.06     20.61 o
   2   6  13        6.64        8.02     21.76 o
  -8   7  13        5.25        4.96     22.83 o
  -7   7  13       63.41       60.16     25.88 o
  -6   7  13       31.99       48.71     24.81 o
  -5   7  13       63.45       48.32     23.59 o
  -4   7  13      129.05      130.16     28.09 o
  -3   7  13      248.51      216.27     32.22 o
  -2   7  13      240.82      252.31     34.51 o
  -1   7  13       46.93       32.37     23.28 o
   0   7  13       34.75       19.09     23.74 o
  -5   8  13       60.25       64.13     27.25 o
  -4   8  13        1.01       -6.79     20.76 o
  -3   8  13        4.94       13.74     21.91 o
  -2   8  13        0.19      -29.09     19.39 o
  -1 -10  14     1229.71     1149.92     71.53 o
   0 -10  14     1064.08     1006.63     66.11 o
   1 -10  14     1344.49     1240.92     72.45 o
   2 -10  14     1569.75     1726.44     87.49 o
   3 -10  14     1731.98     1908.44     92.45 o
  -5  -9  14     1183.53     1279.09     76.26 o
  -4  -9  14     1073.89     1172.44     67.79 o
  -3  -9  14     1283.58     1282.14     69.24 o
  -1  -9  14     2112.70     2156.62     97.79 o
   0  -9  14     1517.33     1501.16     77.41 o
   1  -9  14     1919.60     1871.26     86.72 o
   2  -9  14     1860.24     1865.76     85.58 o
   3  -9  14     1847.59     2012.11     91.00 o
   4  -9  14     1230.86     1347.18     70.16 o
  -6  -8  14     2585.02     2252.35    105.35 o
  -5  -8  14     2162.87     2242.81    102.53 o
  -4  -8  14      809.83      805.85     54.28 o
  -3  -8  14     1868.10     1753.85     80.92 o
  -1  -8  14     3223.34     3074.16    119.09 o
   0  -8  14     3128.54     3088.28    117.56 o
   1  -8  14     2075.65     2040.66     77.94 o
   2  -8  14     3184.35     3064.70    108.94 o
   3  -8  14     4007.62     3852.05     96.00 o
   4  -8  14     1745.80     1766.37     57.19 o
   5  -8  14     3904.42     4180.32    146.46 o
  -7  -7  14     1827.95     1917.06     94.13 o
  -6  -7  14     2714.44     2777.27    117.26 o
  -5  -7  14     1870.17     1920.88     87.18 o
  -2  -7  14     4059.90     4008.34    130.85 o
  -1  -7  14     2276.60     2142.21     59.84 o
   0  -7  14     1982.79     1947.87     56.21 o
   1  -7  14     3083.78     3115.79     78.97 o
   2  -7  14     1531.32     1499.79     48.59 o
   3  -7  14     3079.54     3106.01     95.01 o
   4  -7  14     1885.53     1878.11     65.50 o
   5  -7  14     2271.15     2331.93     84.85 o
   6  -7  14     1273.98     1384.59     75.50 o
  -6  -6  14     3258.35     3536.40    127.87 o
  -5  -6  14     1551.00     1604.83     72.22 o
  -4  -6  14     1409.23     1444.72     64.70 o
  -3  -6  14     2943.95     3026.08     71.91 o
  -2  -6  14     4216.01     4039.64    132.37 o
  -1  -6  14     4972.05     4894.60    110.70 o
   0  -6  14     2552.61     2423.73     73.82 o
   1  -6  14     4188.29     4156.35     97.18 o
   2  -6  14     4167.08     4062.38    211.77 o
   3  -6  14     3231.85     3012.32    113.59 o
   4  -6  14     1433.77     1424.97     72.98 o
   5  -6  14     2840.71     2772.84    113.06 o
   6  -6  14     1738.54     1880.19     92.14 o
  -9  -5  14      825.50      864.56     61.99 o
  -8  -5  14      998.51      974.11     62.83 o
  -7  -5  14     1993.31     1893.86     83.82 o
  -6  -5  14     3647.82     3788.78    133.60 o
  -5  -5  14     2452.53     2514.67     87.49 o
  -4  -5  14     1851.93     1877.32     52.49 o
  -3  -5  14     6520.17     6720.49    203.37 o
  -2  -5  14     5232.71     5223.45    164.13 o
  -1  -5  14     3776.95     3503.19    118.63 o
   0  -5  14     6361.31     6658.73    201.77 o
   1  -5  14     6622.94     6471.62    199.33 o
   2  -5  14     3243.05     2942.78    109.24 o
   3  -5  14     2623.73     2656.96    103.67 o
   4  -5  14      755.59      718.14     49.93 o
   5  -5  14     1667.37     1561.09     78.25 o
   6  -5  14      858.82      907.31     61.07 o
  -9  -4  14      913.21     1009.45     66.34 o
  -8  -4  14      869.32      745.24     55.12 o
  -7  -4  14     2320.50     2240.67     94.13 o
  -6  -4  14     3077.43     2976.29    110.62 o
  -5  -4  14     3263.53     3376.14    122.07 o
  -4  -4  14     4253.62     4446.04     97.74 o
  -3  -4  14     5464.96     5423.77    170.47 o
  -2  -4  14     5384.38     5317.73    166.27 o
  -1  -4  14     5401.15     5321.39    166.80 o
   0  -4  14     9151.43     9010.09    263.30 o
   1  -4  14    10476.71    10961.81    315.82 o
   2  -4  14     3406.54     3168.44    115.73 o
   3  -4  14     3861.91     3824.51    136.27 o
   4  -4  14     1343.69     1355.81     70.08 o
   5  -4  14     2019.51     1985.62     91.68 o
   6  -4  14     1547.97     1671.25     86.49 o
 -10  -3  14      949.95     1102.97     72.83 o
  -9  -3  14      868.34      865.09     58.48 o
  -8  -3  14      865.28      770.66     53.82 o
  -7  -3  14     1326.21     1435.74     73.13 o
  -6  -3  14     3694.80     3787.56    132.91 o
  -5  -3  14     4321.73     4288.20     95.60 o
  -4  -3  14     4562.83     4596.83    100.32 o
  -3  -3  14     4744.33     4716.55    151.69 o
  -2  -3  14     5194.21     4871.60    155.35 o
  -1  -3  14     8193.86     8698.70    255.28 o
   0  -3  14     7663.59     7893.46    234.98 o
   1  -3  14    11423.02    11165.49    321.47 o
   2  -3  14     4958.28     5011.76    164.51 o
   3  -3  14     3188.18     2970.64    113.59 o
   4  -3  14     3217.09     3418.00    129.09 o
   5  -3  14     3225.40     3362.57    129.47 o
   6  -3  14     1526.74     1624.83     85.58 o
 -10  -2  14     1476.79     1474.44     82.52 o
  -9  -2  14      845.97      783.86     59.09 o
  -8  -2  14      833.33      852.57     57.48 o
  -7  -2  14     2054.52     2064.10     91.00 o
  -6  -2  14     4718.24     4680.52    157.80 o
  -5  -2  14     3774.15     3587.47    145.58 o
  -4  -2  14     3196.24     3002.14     72.89 o
  -3  -2  14     7199.26     6815.91    206.88 o
  -2  -2  14     2740.86     2775.36    100.31 o
  -1  -2  14     2872.49     2683.14     98.02 o
   0  -2  14     7611.32     7580.46    227.11 o
   1  -2  14     4496.75     4518.90    149.02 o
   2  -2  14     1688.23     1547.04     70.69 o
   3  -2  14     3829.86     3692.13    132.60 o
   4  -2  14     2439.23     2442.13    101.91 o
   5  -2  14     2318.25     2371.98    102.53 o
   6  -2  14     1329.12     1511.08     81.23 o
 -10  -1  14     1128.97     1109.46     70.84 o
  -9  -1  14      841.98      760.50     58.55 o
  -8  -1  14     2014.91     1995.54     90.31 o
  -7  -1  14     3447.42     3672.13    134.66 o
  -6  -1  14     2977.41     2911.55    110.77 o
  -5  -1  14     5886.22     5703.66    170.16 o
  -4  -1  14     7755.42     7529.77    151.90 o
  -3  -1  14     5248.57     5078.48    161.92 o
  -2  -1  14     5035.31     4949.92    158.41 o
  -1  -1  14     3435.01     3478.07     84.51 o
   0  -1  14     2916.52     2840.65     82.91 o
   1  -1  14     3805.45     3814.00     91.37 o
   2  -1  14     1079.13     1148.47     60.46 o
   3  -1  14     2617.36     2662.07    106.04 o
   4  -1  14     1706.35     1726.36     82.37 o
   5  -1  14      846.62      884.33     58.02 o
   6  -1  14     1035.52     1149.99     68.78 o
 -10   0  14     1086.50     1189.16     74.20 o
  -9   0  14     2221.29     2310.75    104.51 o
  -8   0  14     2929.02     2878.73    115.20 o
  -7   0  14     3454.33     3370.74    126.57 o
  -6   0  14     5483.00     5266.43    173.29 o
  -5   0  14     6007.89     5830.14    123.00 o
  -4   0  14    11721.66    11249.56    215.98 o
  -3   0  14    11339.23    11595.95    242.50 o
  -2   0  14     4377.82     4238.73    100.51 o
  -1   0  14     5265.64     5264.66    131.04 o
   0   0  14     3491.66     3556.25     86.72 o
   1   0  14     3270.22     3133.17     78.59 o
   2   0  14     2462.60     2410.07     95.81 o
   3   0  14     2037.95     2009.44     87.26 o
   4   0  14     1319.41     1441.08     73.36 o
   5   0  14      585.36      630.11     51.30 o
   6   0  14      772.15      917.54     61.53 o
 -10   1  14     1015.25     1128.85     72.29 o
  -9   1  14     1782.44     1899.43     93.98 o
  -8   1  14     3453.55     3172.10    123.29 o
  -7   1  14     2063.94     1867.14     84.36 o
  -6   1  14     3142.76     3220.73    119.70 o
  -5   1  14     7561.44     7226.74    147.46 o
  -4   1  14     8032.75     7866.19    133.76 o
  -3   1  14    11662.95    11755.08    246.72 o
  -2   1  14     6245.32     6315.91    141.22 o
  -1   1  14     3239.40     3128.00     78.89 o
   0   1  14     7609.88     7868.81    188.94 o
   1   1  14     5732.00     5967.55    174.48 o
   2   1  14     2875.58     2937.59    161.80 o
   3   1  14     4183.34     4526.15    154.82 o
   4   1  14     2127.74     2200.13     94.81 o
   5   1  14     1069.49     1076.40     65.58 o
 -10   2  14      837.53      862.57     63.44 o
  -9   2  14     1559.53     1432.22     80.39 o
  -8   2  14     2175.34     2089.36     94.36 o
  -7   2  14     1443.32     1316.87     69.78 o
  -6   2  14      600.36      608.99     30.91 o
  -5   2  14     2758.92     2757.90     78.43 o
  -4   2  14     5225.10     5289.44     95.69 o
  -3   2  14     1526.06     1483.62     47.96 o
  -2   2  14     1387.30     1405.81     45.63 o
  -1   2  14     2224.55     2262.57     62.48 o
   0   2  14     1588.24     1577.81    109.13 o
   1   2  14     2285.33     2258.97    118.67 o
   2   2  14     1767.79     1899.47    148.60 o
   3   2  14     1944.00     2116.31     89.62 o
   4   2  14     1867.63     1916.22     87.41 o
   5   2  14     1162.95     1285.04     71.07 o
 -10   3  14     1426.22     1324.51     80.54 o
  -9   3  14     3207.74     3271.12    131.92 o
  -8   3  14     3658.74     3432.12    131.99 o
  -7   3  14     2308.70     2348.49     80.58 o
  -6   3  14     3203.02     3212.22    119.24 o
  -5   3  14     3417.44     3318.07     67.47 o
  -4   3  14     4041.08     3865.21     74.81 o
  -3   3  14     3976.53     3938.10    141.76 o
  -2   3  14     2057.83     2108.69     60.49 o
  -1   3  14     3102.72     3096.80     99.05 o
   0   3  14     3353.31     3267.33    140.43 o
   1   3  14     2117.73     1949.31     57.49 o
   2   3  14     2034.90     1933.14    134.47 o
   3   3  14     3100.20     3276.08    119.85 o
   4   3  14     3364.28     3502.35    128.71 o
  -9   4  14     2204.39     2367.01    106.72 o
  -8   4  14     3857.50     4184.68    153.22 o
  -7   4  14     2431.30     2569.32     75.11 o
  -6   4  14     1876.65     1829.84     58.59 o
  -5   4  14     3209.04     3117.89     64.40 o
  -4   4  14     2083.77     2089.71     47.73 o
  -3   4  14     2032.27     2015.12     46.02 o
  -2   4  14     2344.60     2276.51     64.39 o
  -1   4  14     1712.52     1750.34    120.92 o
   0   4  14     1532.57     1597.41     51.15 o
   1   4  14      672.16      708.21     57.14 o
   2   4  14      896.08      907.34     38.24 o
   3   4  14     2161.33     2175.32     96.49 o
  -9   5  14     1801.02     1773.93     89.09 o
  -8   5  14     2663.37     2863.70     83.21 o
  -7   5  14     2157.68     2208.33     68.22 o
  -6   5  14     1661.17     1528.31     52.57 o
  -5   5  14     2064.53     2142.64     64.57 o
  -4   5  14     2546.46     2562.70     55.17 o
  -3   5  14     2367.24     2373.90     52.25 o
  -2   5  14     3328.73     3228.07     84.05 o
  -1   5  14     3264.83     3304.42     85.62 o
   0   5  14     1632.66     1526.81     76.42 o
   1   5  14     1251.12     1211.68     68.86 o
   2   5  14     1898.78     1839.35     89.17 o
  -8   6  14     1709.88     1787.23     61.67 o
  -7   6  14     1053.25     1049.35     44.37 o
  -6   6  14     1003.47     1027.41     42.46 o
  -5   6  14     1244.12     1216.08     45.32 o
  -4   6  14     1238.73     1277.56     70.62 o
  -3   6  14     1859.54     1742.55     84.13 o
  -2   6  14     2476.05     2279.76    101.76 o
  -1   6  14     2122.63     2195.17    100.69 o
   0   6  14     1518.92     1677.43     86.04 o
   1   6  14     1523.91     1452.00     79.70 o
  -6   7  14      545.45      567.67     46.95 o
  -5   7  14      783.22      892.04     60.31 o
  -4   7  14      606.22      511.10     45.88 o
  -3   7  14      856.90      764.17     56.64 o
  -2   7  14     1243.12     1165.57     71.07 o
  -1   7  14     1173.08     1163.35     72.14 o
  -2 -10  15       81.97       68.02     26.03 o
  -1 -10  15       52.61      107.26     31.07 o
   0 -10  15      198.82      179.93     33.06 o
   1 -10  15       57.97       52.29     26.49 o
  -4  -9  15       68.94       90.92     25.88 o
  -2  -9  15        2.93       10.46     20.46 o
  -1  -9  15       53.80       82.68     25.19 o
   0  -9  15      161.72      160.09     31.15 o
   1  -9  15       78.31       98.40     27.64 o
   2  -9  15       37.41       42.83     23.05 o
   3  -9  15        1.43       -4.73     22.52 o
  -6  -8  15        5.93      -11.91     22.44 o
  -5  -8  15      317.81      308.72     37.56 o
  -4  -8  15        1.64        2.75     17.86 o
  -3  -8  15      329.11      312.54     32.98 o
  -2  -8  15      390.54      378.50     37.71 o
  -1  -8  15        0.61        2.29     19.16 o
   0  -8  15       30.69       48.17     22.52 o
   1  -8  15      106.36      122.53     17.81 o
   2  -8  15       58.46       57.72     15.92 o
   3  -8  15       70.61       67.26     17.26 o
   4  -8  15      189.15      180.39     32.44 o
  -7  -7  15       53.54       43.06     24.28 o
  -6  -7  15      100.88      122.22     26.11 o
  -3  -7  15      124.33      162.73     17.67 o
  -2  -7  15      348.70      353.77     22.95 o
  -1  -7  15      188.12      180.25     18.18 o
   0  -7  15       85.61       82.48     15.36 o
   1  -7  15      887.49      823.79     48.32 o
   2  -7  15      391.82      499.27     40.69 o
   3  -7  15       30.98       24.51     19.77 o
   4  -7  15       30.49       31.22     23.59 o
   5  -7  15       17.85       20.31     23.74 o
  -6  -6  15      156.09      145.12     29.01 o
  -5  -6  15        9.88       32.29     21.22 o
  -4  -6  15      635.69      625.96     29.95 o
  -2  -6  15       20.87       -7.41     15.34 o
  -1  -6  15       27.13       -4.66     14.89 o
   0  -6  15       42.91       42.06     18.86 o
   1  -6  15       15.75       -8.32     15.80 o
   2  -6  15       16.95        3.05     16.03 o
   3  -6  15        5.42       -9.92     16.72 o
   4  -6  15        7.87        3.74     20.46 o
   5  -6  15       29.54       37.86     24.20 o
  -8  -5  15        6.28       24.96     25.04 o
  -7  -5  15      152.36      181.16     31.91 o
  -6  -5  15       74.55       81.68     24.96 o
  -5  -5  15        2.36        7.03     12.96 o
  -4  -5  15       79.40       86.83     23.21 o
  -3  -5  15       16.52       34.05     18.40 o
  -2  -5  15      269.40      182.00     25.57 o
  -1  -5  15       14.48        2.14     14.81 o
   0  -5  15        8.09       10.08     15.19 o
   1  -5  15        1.67       18.09     17.56 o
   2  -5  15       96.48       57.41     22.37 o
   3  -5  15      171.95      120.69     25.65 o
   4  -5  15       21.95       19.54     20.00 o
   5  -5  15        2.03        1.22     21.53 o
  -9  -4  15       76.97       66.72     29.85 o
  -8  -4  15      115.50      138.56     31.45 o
  -7  -4  15      405.95      454.38     43.59 o
  -6  -4  15      177.67      220.40     30.08 o
  -5  -4  15      198.51      174.27     33.06 o
  -4  -4  15       81.25       69.90     13.77 o
  -3  -4  15      664.94      549.73     39.01 o
  -2  -4  15     1453.85     1375.89     63.82 o
  -1  -4  15      120.59      108.86     21.68 o
   0  -4  15      116.85      109.93     22.37 o
   1  -4  15       29.23       29.54     18.55 o
   2  -4  15       23.74       51.00     20.84 o
   3  -4  15       56.73       69.24     23.59 o
   4  -4  15        2.95      -21.15     18.47 o
   5  -4  15        2.19      -17.86     18.55 o
   6  -4  15       55.61       48.55     28.02 o
  -9  -3  15       44.40       40.92     26.57 o
  -8  -3  15       13.21       15.12     23.59 o
  -7  -3  15      274.69      367.20     40.00 o
  -6  -3  15       16.79       37.86     22.22 o
  -5  -3  15        1.38      -12.45     11.26 o
  -4  -3  15        1.77       27.56     12.50 o
  -3  -3  15     1413.33     1383.90     64.05 o
  -2  -3  15      443.86      415.52     33.97 o
  -1  -3  15      154.29      153.52     23.74 o
   0  -3  15       72.18       57.64     19.31 o
   1  -3  15        2.95      -16.79     15.12 o
   2  -3  15      283.91      265.05     31.91 o
   3  -3  15       54.67       46.72     21.99 o
   4  -3  15       54.04       25.73     20.76 o
   5  -3  15        1.49       -8.17     22.06 o
   6  -3  15        8.17       10.08     25.12 o
 -10  -2  15        3.28       11.15     28.93 o
  -9  -2  15       72.46      101.46     30.84 o
  -8  -2  15       55.39       95.04     28.17 o
  -7  -2  15      743.25      688.13     50.08 o
  -6  -2  15      123.20      113.90     26.41 o
  -5  -2  15       48.54       42.50     12.98 o
  -4  -2  15      699.76      669.54     30.84 o
  -3  -2  15       66.44       49.39     19.09 o
  -2  -2  15      312.74      224.29     26.41 o
  -1  -2  15        3.98       15.12     14.66 o
   0  -2  15       88.85       74.13     19.92 o
   1  -2  15       81.19       74.97     20.69 o
   2  -2  15      481.87      421.32     37.79 o
   3  -2  15       91.72       96.34     26.18 o
   4  -2  15       26.08       -8.55     21.45 o
   5  -2  15        0.03        4.20     23.97 o
 -10  -1  15       17.85        2.21     27.86 o
  -9  -1  15       11.22      -33.97     23.59 o
  -8  -1  15       63.05       69.78     27.33 o
  -7  -1  15      163.35      155.35     29.24 o
  -6  -1  15       67.79       67.26     22.29 o
  -5  -1  15        5.03       -2.07     10.77 o
  -4  -1  15        4.76        2.19     18.70 o
  -3  -1  15       39.99       51.76     19.09 o
  -2  -1  15       45.96       41.22     17.56 o
  -1  -1  15       73.78       65.67     17.37 o
   0  -1  15        0.37       -8.16     13.78 o
   1  -1  15        0.66       10.38     16.79 o
   2  -1  15      880.97      817.30     52.60 o
   3  -1  15      455.64      437.66     41.99 o
   4  -1  15       10.85        7.48     21.53 o
   5  -1  15        2.57      -10.00     20.31 o
 -10   0  15       63.97       44.05     30.38 o
  -9   0  15        2.72       38.32     26.87 o
  -8   0  15      295.81      327.35     40.23 o
  -7   0  15     1064.61      995.86     60.77 o
  -6   0  15      210.29      226.58     30.77 o
  -5   0  15      151.73      108.15     16.42 o
  -4   0  15      151.05      117.07     15.56 o
  -3   0  15       17.79       22.53     11.42 o
  -2   0  15       62.44       46.41     12.30 o
  -1   0  15        9.46       22.12     12.41 o
   0   0  15      293.76      241.50     33.90 o
   1   0  15       76.81       74.88     13.09 o
   2   0  15      396.51      401.09     36.95 o
   3   0  15        0.38       -9.08     18.09 o
   4   0  15       26.02       62.45     24.96 o
   5   0  15       22.10       57.10     26.26 o
 -10   1  15        5.63       11.68     28.02 o
  -9   1  15       14.58       14.35     23.21 o
  -8   1  15      288.93      290.78     37.79 o
  -7   1  15      803.20      848.07     56.49 o
  -6   1  15      232.70      182.84     29.77 o
  -5   1  15      249.03      228.12     20.58 o
  -4   1  15       94.96      102.97     19.34 o
  -3   1  15      135.20       95.58     14.57 o
  -2   1  15       84.59       69.01     14.96 o
  -1   1  15        2.48        0.71      9.63 o
   0   1  15       73.61       73.84     13.88 o
   1   1  15      167.32      149.30     16.82 o
   2   1  15      101.66       80.16     24.28 o
   3   1  15      184.11      215.20     31.30 o
   4   1  15      372.31      418.58     42.83 o
 -10   2  15        3.58      -15.96     22.98 o
  -9   2  15        9.69        0.00     21.99 o
  -8   2  15       58.88       72.98     26.72 o
  -7   2  15      139.52      168.79     30.46 o
  -6   2  15        6.29       -8.02     17.02 o
  -5   2  15       60.54       67.00     11.77 o
  -4   2  15       25.85       27.47     10.02 o
  -3   2  15      536.82      474.20     50.31 o
  -2   2  15      522.48      517.76     27.73 o
  -1   2  15       65.98       79.41     14.36 o
   0   2  15      127.57      149.90     19.54 o
   1   2  15       26.93       23.13     12.51 o
   2   2  15        6.24      -22.44     14.96 o
   3   2  15        2.35       16.79     21.07 o
   4   2  15        1.31       20.92     24.28 o
  -9   3  15       25.02       31.38     26.87 o
  -8   3  15      118.22      116.50     27.79 o
  -7   3  15       25.17       28.86     20.54 o
  -6   3  15        5.20       18.76     12.93 o
  -5   3  15        3.65       10.76      9.63 o
  -4   3  15       22.13       41.59     10.97 o
  -3   3  15      211.02      199.02     28.09 o
  -2   3  15      461.32      470.52     44.16 o
  -1   3  15      312.23      363.60     24.29 o
   0   3  15        0.00       -5.77     10.92 o
   1   3  15        0.12      -11.71     11.41 o
   2   3  15       35.78       49.55     15.84 o
   3   3  15        4.46        3.82     19.70 o
  -9   4  15      132.25      113.06     31.45 o
  -8   4  15       43.77       35.88     24.20 o
  -7   4  15        3.61       -0.04     12.69 o
  -6   4  15        4.78       19.78     13.89 o
  -5   4  15      172.04      196.42     28.88 o
  -4   4  15      287.77      262.75     17.54 o
  -3   4  15       99.98      113.65     12.88 o
  -2   4  15        7.91       22.69     15.04 o
  -1   4  15        0.57        1.04     12.12 o
   0   4  15       56.63       61.49     14.98 o
   1   4  15      184.63      152.47     19.22 o
   2   4  15        0.17        8.97     13.63 o
  -8   5  15        5.02       11.63     25.76 o
  -7   5  15       18.78       15.26     15.07 o
  -6   5  15        1.85       13.84     13.65 o
  -5   5  15       74.35       50.56     18.17 o
  -4   5  15      177.77      149.77     14.95 o
  -3   5  15       33.89       45.41     11.47 o
  -2   5  15        1.84        1.57     12.97 o
  -1   5  15      139.58      140.16     27.33 o
   0   5  15       96.92       80.77     25.88 o
   1   5  15       86.19       62.68     24.81 o
  -7   6  15      166.44      176.25     21.81 o
  -6   6  15       50.97       66.36     17.51 o
  -5   6  15       12.14        9.46     19.54 o
  -4   6  15        8.45       27.18     22.22 o
  -3   6  15       44.71       33.51     22.06 o
  -2   6  15        0.08       -7.33     20.61 o
  -1   6  15        1.25        4.66     20.31 o
  -2  -9  16     1841.23     1692.62     84.81 o
  -1  -9  16     2052.95     2115.40     95.81 o
   0  -9  16     2055.68     2012.57     92.52 o
  -5  -8  16     1687.61     1610.71     79.93 o
  -4  -8  16     1478.36     1305.42     67.64 o
   1  -8  16     3048.52     3175.23    116.04 o
   2  -8  16     2747.06     2798.03    108.02 o
   3  -8  16     1502.95     1453.68     74.13 o
  -3  -7  16     2610.86     2729.90     69.88 o
  -2  -7  16     3288.24     3093.01    111.15 o
  -1  -7  16     3329.62     3188.97    114.21 o
   0  -7  16     2724.40     2771.54    104.51 o
   1  -7  16     3579.98     3587.55    127.64 o
   2  -7  16     4074.77     3917.42    138.86 o
   3  -7  16     1546.24     1456.35     74.74 o
   4  -7  16     2103.31     2334.11    102.14 o
  -6  -6  16     1636.98     1680.10     80.46 o
  -5  -6  16     2300.87     2488.15     67.33 o
  -4  -6  16     1998.97     2070.01     58.59 o
  -3  -6  16     2371.36     2245.71     89.85 o
  -2  -6  16     2653.63     2567.10     97.72 o
  -1  -6  16     1496.04     1468.79     67.10 o
   0  -6  16     1985.70     1937.98     82.14 o
   1  -6  16     2519.92     2623.14    102.60 o
   2  -6  16     2189.42     2201.81     92.75 o
   3  -6  16     1035.99      991.43     60.61 o
   4  -6  16      775.93      752.11     56.49 o
  -8  -5  16      641.52      661.80     54.13 o
  -7  -5  16     1876.00     2057.38     94.20 o
  -6  -5  16     2927.57     3068.58    117.41 o
  -5  -5  16     2921.30     3042.66     77.17 o
  -4  -5  16     4495.77     4695.91    121.15 o
  -3  -5  16     3521.44     3193.17    115.58 o
  -2  -5  16     2701.89     2488.17     95.73 o
  -1  -5  16     2127.26     2049.36     83.97 o
   0  -5  16     1453.31     1434.67     68.25 o
   1  -5  16     2995.36     3047.59    114.36 o
   2  -5  16     1587.19     1482.99     71.99 o
   3  -5  16      224.62      249.33     33.82 o
   4  -5  16      774.83      784.63     55.96 o
   5  -5  16     1058.08     1116.71     71.15 o
  -8  -4  16     1289.73     1243.28     71.76 o
  -7  -4  16     2078.55     1985.54     90.54 o
  -6  -4  16     4266.01     4609.14    159.78 o
  -5  -4  16     4668.58     4894.22    128.98 o
  -4  -4  16     5046.70     5121.70    113.32 o
  -3  -4  16     7625.72     7297.54    223.37 o
  -2  -4  16     4138.75     3973.37    135.81 o
  -1  -4  16     3040.40     2711.16    102.45 o
   0  -4  16     4540.98     4406.83    148.56 o
   1  -4  16     4279.28     4239.19    146.19 o
   2  -4  16     2147.70     1969.28     87.26 o
   3  -4  16      787.82      674.39     49.47 o
   4  -4  16     1524.18     1351.07     74.74 o
   5  -4  16     1480.78     1456.04     80.92 o
  -9  -3  16      657.71      695.16     56.80 o
  -8  -3  16     1379.33     1368.18     76.26 o
  -7  -3  16     3079.54     3024.99    120.54 o
  -6  -3  16     2377.12     2292.35     98.10 o
  -5  -3  16     4090.91     3912.81     92.91 o
  -4  -3  16     6203.38     5835.75    126.06 o
  -3  -3  16     5389.52     5355.37    173.14 o
  -2  -3  16     4440.59     4177.13    141.46 o
  -1  -3  16     4082.96     3681.14    128.63 o
   0  -3  16     4312.05     4269.04    144.89 o
   1  -3  16     4164.73     3941.08    138.10 o
   2  -3  16     3087.54     3038.58    116.42 o
   3  -3  16     2548.27     2412.82    102.98 o
   4  -3  16     2146.48     2118.68     98.10 o
   5  -3  16     1871.54     2053.71     98.86 o
  -9  -2  16     1183.06     1101.36     71.53 o
  -8  -2  16     1300.93     1231.75     72.29 o
  -7  -2  16     2071.40     2071.04     94.05 o
  -6  -2  16     1976.33     2004.11     59.97 o
  -5  -2  16     1342.78     1320.44     45.68 o
  -4  -2  16     2941.23     2920.02     74.72 o
  -3  -2  16     3457.19     3275.39    118.02 o
  -2  -2  16     1954.82     2033.10     84.66 o
  -1  -2  16     1662.15     1693.54     74.66 o
   0  -2  16     1478.09     1306.11     65.04 o
   1  -2  16     3344.44     3139.81    116.88 o
   2  -2  16     2929.38     2846.82    111.76 o
   3  -2  16     2701.03     2785.44    112.83 o
   4  -2  16     3104.40     3554.80    139.55 o
   5  -2  16     1841.15     2079.75     99.09 o
  -9  -1  16     1595.54     1689.87     88.56 o
  -8  -1  16     3292.25     3317.61    131.99 o
  -7  -1  16     3548.75     3437.92    131.08 o
  -6  -1  16     2094.16     2139.77    177.53 o
  -5  -1  16     2096.05     2026.44     65.73 o
  -4  -1  16     3614.80     3421.47     83.84 o
  -3  -1  16     4753.15     4617.15    154.44 o
  -2  -1  16     1590.83     1517.73     70.62 o
  -1  -1  16     1031.74      943.87     35.70 o
   0  -1  16     1282.28     1220.26     41.78 o
   1  -1  16     2173.75     2121.05     89.39 o
   2  -1  16     2611.66     2660.24    106.34 o
   3  -1  16     2114.56     2195.63     96.27 o
   4  -1  16     2066.80     2188.23    100.85 o
  -9   0  16     2070.03     1985.69     97.56 o
  -8   0  16     3429.98     3496.70    137.49 o
  -7   0  16     3772.14     3638.62    137.41 o
  -6   0  16     1829.88     1810.51     56.52 o
  -5   0  16     2301.23     2068.43     59.69 o
  -4   0  16     4692.89     4421.52    144.17 o
  -3   0  16     4706.03     4886.86    116.51 o
  -2   0  16     1756.05     1844.80     56.11 o
  -1   0  16     1379.22     1270.25     43.37 o
   0   0  16     2185.52     2214.51     63.31 o
   1   0  16     2138.79     2338.01     95.88 o
   2   0  16     1791.77     1982.26     87.49 o
   3   0  16     2166.77     2382.36    101.69 o
   4   0  16     1327.15     1330.39     73.74 o
  -9   1  16     1807.99     1778.12     91.30 o
  -8   1  16     2828.93     2493.89    108.71 o
  -7   1  16     2735.73     2862.24    116.50 o
  -6   1  16     1733.17     1700.72     53.79 o
  -5   1  16     2353.72     2232.91     86.30 o
  -4   1  16     4618.84     4412.35    135.79 o
  -3   1  16     4154.95     4118.85    102.30 o
  -2   1  16     3119.72     3000.24     79.73 o
  -1   1  16     3472.29     3498.80    135.89 o
   0   1  16     3001.68     3210.56     83.62 o
   1   1  16     3610.68     3650.91    130.70 o
   2   1  16     1685.28     1801.64     81.76 o
   3   1  16     1590.30     1750.26     83.67 o
   4   1  16     2088.10     2451.83    106.88 o
  -9   2  16     1043.90      972.35     67.26 o
  -8   2  16     2123.56     1994.85     94.59 o
  -7   2  16     1735.11     1599.95     80.00 o
  -6   2  16      957.84      929.83     57.94 o
  -5   2  16     1403.84     1324.76     72.63 o
  -4   2  16     2554.56     2414.48     54.66 o
  -3   2  16     2812.56     2794.41     76.80 o
  -2   2  16     2543.34     2568.73     71.71 o
  -1   2  16     5341.72     5286.23    124.47 o
   0   2  16     4223.13     4289.82    125.89 o
   1   2  16     2296.69     2249.68     65.86 o
   2   2  16     2785.21     2970.49    114.82 o
   3   2  16     2733.97     2991.02    117.26 o
  -9   3  16     1020.19      981.13     66.34 o
  -8   3  16     1467.24     1567.50     81.76 o
  -7   3  16     1396.19     1296.03     71.76 o
  -6   3  16      826.41      800.17     37.60 o
  -5   3  16      664.29      591.28     25.07 o
  -4   3  16      745.41      737.89     27.68 o
  -3   3  16     1424.62     1472.38     72.91 o
  -2   3  16     2085.02     2157.90     63.79 o
  -1   3  16     2242.76     2222.09     65.46 o
   0   3  16     2106.31     2173.98     76.76 o
   1   3  16     1279.59     1429.64     62.41 o
   2   3  16      988.73     1078.00     61.30 o
  -8   4  16     1820.79     1770.18     88.25 o
  -7   4  16     1972.10     2063.13     91.95 o
  -6   4  16     1398.96     1396.21     51.72 o
  -5   4  16     1069.30      955.93     36.62 o
  -4   4  16     1774.56     1747.81     44.69 o
  -3   4  16     1754.01     1757.98     44.35 o
  -2   4  16     2438.96     2420.26     70.19 o
  -1   4  16     3259.66     3189.86     85.72 o
   0   4  16     1547.24     1462.73     50.75 o
   1   4  16     1404.34     1439.40    117.26 o
  -7   5  16     1447.21     1443.15     97.33 o
  -6   5  16     1566.62     1591.10    112.64 o
  -5   5  16     1856.97     1919.92     62.77 o
  -4   5  16     1859.62     1878.71     46.98 o
  -3   5  16     2369.77     2377.42     54.60 o
  -2   5  16     2514.08     2461.91    108.02 o
  -1   5  16     2398.53     2302.74    103.90 o
   0   5  16     2062.13     2187.92    101.53 o
  -5   6  16     1154.47     1182.29     71.15 o
  -4   6  16     1361.98     1453.91     79.09 o
  -3   6  16     1039.95     1012.35     64.51 o
  -4  -8  17      111.80       96.72     23.36 o
   1  -8  17        7.79        9.47     20.92 o
   2  -8  17        0.68      -11.30     19.31 o
  -3  -7  17      446.53      482.54     28.04 o
  -2  -7  17      466.66      455.52     38.17 o
  -1  -7  17      251.10      228.11     28.78 o
   0  -7  17       38.00       27.94     21.22 o
   1  -7  17        0.34       -6.18     19.77 o
   2  -7  17        3.51       19.01     21.91 o
   3  -7  17       32.56       67.03     26.26 o
  -6  -6  17       67.01      128.10     29.16 o
  -5  -6  17       25.26       22.34     15.57 o
  -4  -6  17        2.74       -7.70     13.29 o
  -3  -6  17       61.04       94.74     23.97 o
  -2  -6  17      266.48      235.28     30.31 o
  -1  -6  17      116.04      153.60     26.34 o
   0  -6  17       77.87       60.00     21.53 o
   1  -6  17        5.18       10.84     18.02 o
   2  -6  17        1.98      -23.05     18.78 o
   3  -6  17       41.52       56.19     25.27 o
  -7  -5  17      189.72      252.08     37.71 o
  -6  -5  17      238.71      240.93     35.19 o
  -5  -5  17      140.43      144.26     20.06 o
  -4  -5  17       75.82      101.25     18.58 o
  -3  -5  17      219.81      192.30     28.93 o
  -2  -5  17       16.54       12.52     16.72 o
  -1  -5  17        2.12       -3.66     15.50 o
   0  -5  17       70.64       88.86     24.43 o
   1  -5  17       46.22       51.00     21.99 o
   2  -5  17        3.92       22.90     20.00 o
   3  -5  17       66.86       57.03     24.43 o
   4  -5  17        3.97       13.05     24.20 o
  -8  -4  17      198.99      238.64     38.40 o
  -7  -4  17      479.78      569.58     49.55 o
  -6  -4  17      208.64      184.36     32.60 o
  -5  -4  17       26.93       23.09     16.79 o
  -4  -4  17       50.18       49.56     24.24 o
  -3  -4  17       48.16       40.00     19.85 o
  -2  -4  17        3.12      -12.37     16.57 o
  -1  -4  17      188.68      154.44     25.73 o
   0  -4  17       95.96       93.82     23.89 o
   1  -4  17       18.92       19.62     19.24 o
   2  -4  17        3.56       13.51     20.99 o
   3  -4  17       55.23       27.41     21.45 o
   4  -4  17        7.81       -1.45     20.92 o
  -8  -3  17       57.62       61.68     27.48 o
  -7  -3  17      772.32      741.80     54.66 o
  -6  -3  17      551.21      596.53     46.64 o
  -5  -3  17       26.15       35.37     14.32 o
  -4  -3  17       66.07       66.15     15.61 o
  -3  -3  17      151.93       92.75     23.59 o
  -2  -3  17        0.45       -3.51     17.02 o
  -1  -3  17        3.43        4.20     16.79 o
   0  -3  17       12.79       36.87     20.92 o
   1  -3  17      244.65      224.90     32.67 o
   2  -3  17       25.36       10.46     21.60 o
   3  -3  17       14.42        8.47     22.98 o
   4  -3  17      108.17      122.30     32.52 o
  -8  -2  17        4.58       38.09     25.35 o
  -7  -2  17      160.44      182.45     33.13 o
  -6  -2  17      137.92      198.93     22.97 o
  -5  -2  17       42.28       40.87     14.94 o
  -4  -2  17       85.90       85.49     16.07 o
  -3  -2  17        2.38        6.64     16.64 o
  -2  -2  17      657.64      529.12     42.14 o
  -1  -2  17       41.41       43.36     18.86 o
   0  -2  17       17.77       27.25     18.70 o
   1  -2  17       19.46       58.40     22.83 o
   2  -2  17       26.39        5.80     20.23 o
   3  -2  17      132.44      169.78     32.44 o
   4  -2  17        6.49       46.49     27.33 o
  -9  -1  17        1.87      -21.53     26.49 o
  -8  -1  17       23.21       32.90     25.88 o
  -7  -1  17      194.30      287.73     36.80 o
  -6  -1  17       32.99       52.81     17.30 o
  -5  -1  17       10.79       24.44     13.48 o
  -4  -1  17      132.28      113.09     16.95 o
  -3  -1  17       23.29       36.80     19.01 o
  -2  -1  17       87.76      122.83     24.51 o
  -1  -1  17       35.97       48.25     13.40 o
   0  -1  17       96.38       81.38     22.98 o
   1  -1  17       18.88       24.05     19.47 o
   2  -1  17       33.23       81.30     26.87 o
   3  -1  17        5.37        3.51     21.53 o
  -9   0  17       15.35       28.93     29.93 o
  -8   0  17        7.05       -5.57     24.96 o
  -7   0  17      210.31      233.98     33.97 o
  -6   0  17       62.25       41.83     21.64 o
  -5   0  17        4.49        7.06     12.98 o
  -4   0  17       19.28       15.81     12.06 o
  -3   0  17       14.27       32.07     13.37 o
  -2   0  17       77.41       74.95     18.93 o
  -1   0  17       70.05       74.36     14.88 o
   0   0  17      165.61      191.31     29.09 o
   1   0  17       43.81       89.17     23.67 o
   2   0  17       14.51       21.83     21.91 o
   3   0  17       50.14       70.46     26.11 o
  -8   1  17       18.75       56.03     27.02 o
  -7   1  17        1.75        6.87     19.92 o
  -6   1  17        4.39       -8.38     13.58 o
  -5   1  17        6.07        5.40     14.92 o
  -4   1  17        1.09        8.68      9.31 o
  -3   1  17       36.49       36.54     14.34 o
  -2   1  17       26.45       18.51     17.14 o
  -1   1  17       23.23        9.03     12.19 o
   0   1  17       94.41       78.36     15.88 o
   1   1  17      144.73      175.96     28.86 o
   2   1  17      176.85      229.17     34.12 o
  -8   2  17        4.38      -10.69     22.37 o
  -7   2  17       23.86       34.20     24.58 o
  -6   2  17       78.11       92.98     27.94 o
  -5   2  17       21.02       18.82     10.79 o
  -4   2  17       39.95       40.58     11.47 o
  -3   2  17       41.72       55.57     14.79 o
  -2   2  17       13.39       18.58     13.84 o
  -1   2  17        0.04        2.08     13.16 o
   0   2  17      190.03      190.38     19.97 o
   1   2  17      160.41      195.51     30.84 o
   2   2  17       88.58       90.92     27.64 o
  -8   3  17       13.61       22.22     26.11 o
  -7   3  17       30.42       34.12     24.96 o
  -6   3  17       48.03       63.42     16.68 o
  -5   3  17        1.72        1.89     10.24 o
  -4   3  17       99.76      118.10     16.00 o
  -3   3  17        0.66      -13.36     17.41 o
  -2   3  17      154.55      139.46     19.09 o
  -1   3  17        2.12       15.35     14.73 o
   0   3  17        2.09        4.90     12.69 o
   1   3  17        0.16        7.18     19.31 o
  -7   4  17       28.63       35.03     16.82 o
  -6   4  17       10.65       27.50     22.02 o
  -5   4  17      261.61      238.09     25.31 o
  -4   4  17      110.06      116.45     15.48 o
  -3   4  17       78.64       80.24     13.25 o
  -2   4  17        3.82       18.40     14.41 o
  -1   4  17       22.64       16.12     20.73 o
   0   4  17        0.22      -14.66     13.18 o
  -5   5  17      130.05      130.84     20.45 o
  -4   5  17      141.77      151.88     16.28 o
  -3   5  17       80.86      103.22     14.68 o
  -3  -7  18     2120.51     2316.38     66.52 o
  -2  -7  18     2264.65     2125.78     89.55 o
  -1  -7  18     1264.08     1158.09     62.22 o
   0  -7  18     1648.24     1549.41     75.04 o
   1  -7  18     2374.53     2430.68    101.69 o
  -6  -6  18     1578.93     1743.47     86.11 o
  -5  -6  18     1353.48     1282.00     47.79 o
  -4  -6  18     1479.97     1519.57     52.25 o
  -3  -6  18     1506.95     1578.04     75.65 o
  -2  -6  18     1220.68     1141.29     62.52 o
  -1  -6  18      914.54      890.05     54.20 o
   0  -6  18     1073.64      964.26     58.40 o
   1  -6  18     1853.52     1804.84     84.13 o
   2  -6  18     2132.28     2006.15     92.52 o
  -6  -5  18     2397.35     2425.80    105.50 o
  -5  -5  18     2066.88     2161.51     64.31 o
  -4  -5  18     1369.93     1341.80     47.81 o
  -3  -5  18     2158.94     2204.10     93.44 o
  -2  -5  18     1544.79     1496.12     71.99 o
  -1  -5  18      600.05      586.52     44.58 o
   0  -5  18     1325.62     1251.60     67.41 o
   1  -5  18     1126.83     1097.55     63.82 o
   2  -5  18     1387.79     1324.05     71.45 o
  -7  -4  18     2181.18     2262.96    103.52 o
  -6  -4  18     2307.37     2384.61     69.93 o
  -5  -4  18     1855.03     1837.36    118.25 o
  -4  -4  18     2084.51     2086.00     72.83 o
  -3  -4  18     2579.34     2505.65    102.14 o
  -2  -4  18     3237.33     3092.10    117.18 o
  -1  -4  18     1213.17     1132.21     61.53 o
   0  -4  18     1183.97     1172.21     65.42 o
   1  -4  18     2061.23     2092.42     92.07 o
   2  -4  18     1376.43     1402.68     74.28 o
   3  -4  18     1222.77     1082.13     66.57 o
  -7  -3  18     2036.56     2069.74     97.26 o
  -6  -3  18     1953.14     2033.02     94.32 o
  -5  -3  18     1044.28     1099.20     44.57 o
  -4  -3  18     2455.40     2391.83     68.61 o
  -3  -3  18     4229.15     4055.21    143.75 o
  -2  -3  18     2948.24     3065.45    117.41 o
  -1  -3  18     2579.56     2534.12    102.22 o
   0  -3  18     2485.08     2396.18     99.93 o
   1  -3  18     2399.21     2403.51    101.46 o
   2  -3  18     2865.83     2821.16    115.43 o
   3  -3  18     2053.17     2195.02    101.46 o
  -8  -2  18     1341.37     1373.52     79.62 o
  -7  -2  18     1249.18     1144.34     69.93 o
  -6  -2  18      756.06      681.52     34.91 o
  -5  -2  18      914.58      896.77     48.02 o
  -4  -2  18     1290.19     1302.00     48.02 o
  -3  -2  18     3356.93     3035.15    116.57 o
  -2  -2  18     3284.86     3034.54    117.03 o
  -1  -2  18     1865.36     1719.72     80.31 o
   0  -2  18     3305.61     3178.90    122.07 o
   1  -2  18     3401.95     3392.19    128.79 o
   2  -2  18     2879.27     2718.11    112.53 o
   3  -2  18     2549.14     2484.66    108.86 o
  -8  -1  18     1176.18     1346.65     80.54 o
  -7  -1  18     1705.87     1651.78     84.66 o
  -6  -1  18      762.78      796.11     38.44 o
  -5  -1  18      599.10      678.66     35.58 o
  -4  -1  18     1607.99     1572.45     68.44 o
  -3  -1  18     1942.90     1981.88     87.94 o
  -2  -1  18     1903.13     1831.26     83.82 o
  -1  -1  18     1751.77     1614.83     76.34 o
   0  -1  18     2138.35     2272.96     97.72 o
   1  -1  18     2610.63     2357.24     99.78 o
   2  -1  18     1614.56     1579.41     80.31 o
  -8   0  18     1827.64     1902.41     97.41 o
  -7   0  18     1930.75     1776.83     89.32 o
  -6   0  18     1585.21     1492.04     84.55 o
  -5   0  18     1511.30     1349.74     49.59 o
  -4   0  18     2135.29     1898.47     59.26 o
  -3   0  18     2929.33     2582.68    104.43 o
  -2   0  18     2148.06     2061.83     63.00 o
  -1   0  18     3093.12     3132.36     84.24 o
   0   0  18     3081.14     3139.12    121.38 o
   1   0  18     1806.07     1939.36     89.24 o
   2   0  18     1304.27     1622.92     82.98 o
  -8   1  18     1398.43     1302.75     77.41 o
  -7   1  18     1945.05     1830.04     91.00 o
  -6   1  18     1503.37     1390.74     88.10 o
  -5   1  18     2329.90     2195.96     85.81 o
  -4   1  18     2000.00     1917.03     48.92 o
  -3   1  18     2786.64     2863.88     80.53 o
  -2   1  18     3443.27     3427.63     90.98 o
  -1   1  18     3179.59     3362.07     89.60 o
   0   1  18     2839.43     3002.63    116.42 o
   1   1  18     1701.39     1921.42     89.55 o
  -7   2  18     1718.87     1803.93     90.16 o
  -6   2  18     1228.80     1207.88     46.52 o
  -5   2  18     1353.18     1328.73     40.17 o
  -4   2  18     2094.30     2094.37     52.12 o
  -3   2  18     2127.52     2186.92     67.25 o
  -2   2  18     2276.37     2435.69     72.11 o
  -1   2  18     3419.19     3357.40     89.89 o
   0   2  18     2142.13     2257.32    119.43 o
  -6   3  18     1197.19     1091.84     47.58 o
  -5   3  18     1654.95     1526.05     43.30 o
  -4   3  18     1452.52     1503.87     51.78 o
  -3   3  18     1830.04     2005.08     92.98 o
  -2   3  18     1828.58     1781.42     58.84 o
  -1   3  18     2244.74     2336.52     70.58 o
  -4   4  18     1647.76     1661.04     45.76 o
  -3   4  18     1492.87     1422.59     41.24 o
  -4  -6  19      122.20      119.45     28.32 o
  -3  -6  19        4.93      -11.30     19.24 o
  -2  -6  19       70.61       62.22     23.05 o
  -1  -6  19       13.92       21.38     19.54 o
   0  -6  19        6.99       -8.86     20.76 o
  -5  -5  19       19.30       16.49     15.22 o
  -4  -5  19       51.46       18.36     16.29 o
  -3  -5  19       10.54       14.73     21.53 o
  -2  -5  19       32.89       23.21     20.38 o
  -1  -5  19       68.16       75.35     25.12 o
   0  -5  19       18.48       44.81     23.97 o
   1  -5  19      114.45       95.50     28.09 o
  -6  -4  19      118.92      139.84     23.45 o
  -5  -4  19        1.12       -0.94     14.74 o
  -4  -4  19       10.92       -9.79     13.31 o
  -3  -4  19        1.96        2.98     20.84 o
  -2  -4  19        4.22        1.07     19.77 o
  -1  -4  19       25.07       19.31     21.07 o
   0  -4  19      127.51      124.28     29.16 o
   1  -4  19      312.41      303.68     38.40 o
  -6  -3  19       40.53       59.67     18.82 o
  -5  -3  19        5.78       12.61     16.43 o
  -4  -3  19        7.74        5.89     25.57 o
  -3  -3  19        1.13       -6.11     20.46 o
  -2  -3  19        0.84       -0.46     18.17 o
  -1  -3  19        0.62        4.50     19.92 o
   0  -3  19      300.22      285.36     35.88 o
   1  -3  19      104.93       95.04     27.86 o
  -7  -2  19        8.16       31.07     24.20 o
  -6  -2  19        7.63        1.53     16.18 o
  -5  -2  19        4.27        8.89     14.84 o
  -4  -2  19       11.44       13.72     13.81 o
  -3  -2  19        2.90        2.44     18.70 o
  -2  -2  19       27.95       20.46     20.46 o
  -1  -2  19        0.89       -7.10     17.33 o
   0  -2  19      149.16      119.09     28.40 o
   1  -2  19      117.10      162.15     32.90 o
  -7  -1  19        1.71       21.22     23.67 o
  -6  -1  19        6.21        4.05     14.19 o
  -5  -1  19       19.18       52.58     17.44 o
  -4  -1  19       85.11       64.82     16.60 o
  -3  -1  19       35.32       58.32     23.13 o
  -2  -1  19        9.17        4.50     18.47 o
  -1  -1  19        0.28        1.22     20.69 o
   0  -1  19        2.87        2.75     20.15 o
   1  -1  19       11.96       -3.28     22.52 o
  -7   0  19       25.80       55.19     27.02 o
  -6   0  19       14.07       -5.48     14.55 o
  -5   0  19      250.71      251.36     44.32 o
  -4   0  19      397.74      415.99     28.93 o
  -3   0  19      360.85      350.86     38.17 o
  -2   0  19      114.78      100.48     18.13 o
  -1   0  19        2.34        4.66     19.01 o
   0   0  19       98.05      100.54     27.48 o
  -6   1  19        4.57       23.03     16.71 o
  -5   1  19       62.73       69.71     28.25 o
  -4   1  19      622.98      596.33     64.47 o
  -3   1  19      216.44      237.65     23.40 o
  -2   1  19       53.76       25.24     15.07 o
  -1   1  19        8.09        7.27     14.10 o
   0   1  19      105.69      126.65     29.70 o
  -5   2  19       61.58       71.19     20.52 o
  -4   2  19      278.38      243.99     20.05 o
  -3   2  19       51.05       54.76     17.43 o
  -2   2  19        1.85       15.01     14.94 o
  -3  -5  20     1040.49     1063.96     64.89 o
  -2  -5  20     1358.43     1330.54     71.23 o
  -4  -4  20     1630.29     1701.81     59.48 o
  -3  -4  20     2583.81     2662.22    111.38 o
  -2  -4  20     2663.85     2714.82    112.07 o
  -1  -4  20     1874.61     1982.56     91.46 o
  -5  -3  20     1084.79     1278.54    149.02 o
  -4  -3  20     2035.30     2153.88     98.29 o
  -3  -3  20     2955.56     2788.41    114.28 o
  -2  -3  20     3288.09     3319.13    129.32 o
  -1  -3  20     1786.92     1627.81     80.77 o
  -5  -2  20      723.83      775.45     47.18 o
  -4  -2  20     2237.59     2440.54     82.64 o
  -3  -2  20     2480.95     2420.53    105.12 o
  -2  -2  20     2248.56     2178.22     97.87 o
  -1  -2  20     2206.71     2148.22     96.95 o
  -5  -1  20     1038.67     1067.31     46.54 o
  -4  -1  20     1512.47     1510.57     55.33 o
  -3  -1  20     1723.82     1694.00     84.74 o
  -2  -1  20     1500.53     1516.12     77.94 o
  -1  -1  20     1552.95     1637.66     81.68 o
  -4   0  20     2015.92     1861.37     62.65 o
  -3   0  20     1548.06     1589.94     81.53 o
  -2   0  20     1747.13     1852.02     89.09 o
 
